# Supplementary material for: Genomic diversity in pearl millet inbred lines derived from landraces and improved varieties
Source: BMC Genomics. 2020 Jul 8;21:469. doi: 10.1186/s12864-020-06796-4 (PMC7341570; doi:10.1186/s12864-020-06796-4)
Supplement: Supplementary file 1 — Additional file 1. List of materials with their pedigree and origin. [file 12864_2020_6796_MOESM1_ESM.xlsx]

## Sheet: Materials
SampleID	ICML Designation	Pedigree	Country of Origin	Biological status	Sub_Groupe
1	ICML 197001	PE00025-27-1-1-1	Cameroon	Landrace	2
3	ICML 197003	PE00025-19-2-1-1	Cameroon	Landrace	2
4	ICML 197004	PE00025-24-1-1-1	Cameroon	Landrace	2
6	ICML 197006	PE00025-42-1-1-1	Cameroon	Landrace	2
7	ICML 197007	PE00025-28-1-1-1	Cameroon	Landrace	2
9	ICML 197009	PE00025-46-1-1-1	Cameroon	Landrace	2
10	ICML 197010	PE00025-38-2-1-1	Cameroon	Landrace	2
11	ICML 197011	PE00025-5-2-1-1	Cameroon	Landrace	2
12	ICML 197012	PE00025-31-2-1-1	Cameroon	Landrace	2
14	ICML 197014	PE00025-50-1-1-1	Cameroon	Landrace	2
18	ICML 197018	PE00025-44-1-1-1	Cameroon	Landrace	2
19	ICML 197019	PE00025-32-1-1-1	Cameroon	Landrace	1
20	ICML 197020	PE00025-26-1-1-1	Cameroon	Landrace	2
21	ICML 197021	PE00077-23-1-1-1	Mali	Landrace	2
22	ICML 197022	PE00077-26-1-1-1	Mali	Landrace	2
23	ICML 197023	PE00077-21-1-1-1	Mali	Landrace	2
26	ICML 197026	PE00077-18-1-1-1	Mali	Landrace	2
28	ICML 197028	PE00077-2-1-1-1	Mali	Landrace	2
29	ICML 197029	PE00077-49-2-1-1	Mali	Landrace	2
31	ICML 197031	PE08043-5-1-1-1	Mauritania	Landrace	2
35	ICML 197035	PE08043-2-1-1-1	Mauritania	Landrace	2
37	ICML 197037	PE08043-3-2-1-1	Mauritania	Landrace	2
38	ICML 197038	PE08043-12-1-1-1	Mauritania	Landrace	2
40	ICML 197040	PE08043-7-1-1-1	Mauritania	Landrace	2
41	ICML 197041	Gueriniari-85-1	Niger	Landrace	2
42	ICML 197042	Gueriniari-86-1	Niger	Landrace	2
43	ICML 197043	Gueriniari-92-1	Niger	Improved	2
44	ICML 197044	Gueriniari-93-1	Niger	Landrace	2
45	ICML 197045	Gueriniari-94-1	Niger	Landrace	2
46	ICML 197046	Gueriniari-95-1	Niger	Landrace	2
50	ICML 197050	SOSATC88-1-1-200	Mali	Landrace	2
51	ICML 197051	SOSATC88-1-1-101	Mali	Landrace	2
52	ICML 197052	SOSATC88-1-1-386	Mali	Landrace	2
68	ICML 197068	GB8735-1-1-114	Togo	Improved	1
69	ICML 197069	GB 8735 1-1-282	Togo	Improved	1
70	ICML 197070	GB8735-1-1-240	Togo	Improved	1
71	ICML 197071	GB8735-1-1-139	Togo	Improved	1
72	ICML 197072	GB8735-1-1-066	Togo	Improved	1
73	ICML 197073	GB8735-1-1-014	Togo	Improved	1
77	ICML 197077	GB 8735 1-1-300	Togo	Improved	1
82	ICML 197082	ICTP 8203-1-1-230	Togo	Improved	1
83	ICML 197083	ICTP 8203-1-1-052	Togo	Improved	1
84	ICML 197084	ICTP 8203-1-1-159	Togo	Improved	1
85	ICML 197085	ICTP 8203-1-1-236	Togo	Improved	1
86	ICML 197086	ICTP 8203-1-1-004	Togo	Improved	1
87	ICML 197087	ICTP 8203-1-1-109	Togo	Improved	1
114	ICML 197114	ICMB 177007 X ICTP 8203-1-1-3	Zimbabwe	Improved cultivar	5
115	ICML 197115	ICMB 177007 X ICTP 8203-1-1-7	Zimbabwe	Improved cultivar	6
116	ICML 197116	ICMB 177007 X ICTP 8203-1-1-12	Zimbabwe	Improved cultivar	6
117	ICML 197117	ICMB 177007 X ICTP 8203-1-1-14	Zimbabwe	Improved cultivar	6
120	ICML 197120	ICMB 177007 X ICTP 8203-1-1-21	Zimbabwe	Improved cultivar	6
121	ICML 197121	ICMB 177007 X ICTP 8203-1-1-24	Zimbabwe	Improved cultivar	6
122	ICML 197122	ICMB 177007 X ICTP 8203-1-1-25	Zimbabwe	Improved cultivar	6
123	ICML 197123	SDEB4L-160 X ICTP 8203_1_1_35		Improved cultivar	1
148	ICML 197148	ICMB 177007 X SHIBRA-1-1-1	Zimbabwe	Improved cultivar	2
186	ICML 197186	ICMV 96490-S1-15-1-2-1-1	India	Improved	1
187	ICML 197187	(SRC II C3 S1-19-3-2 x HHVBC)-27-2-2-1-2-2	India	Improved	1
188	ICML 197188	MC 94 C2-S1-47-1-1-3-B-1-B-B	India		1
189	ICML 197189	ICMR 12111	India	Improved	5
190	ICML 197190	MC 94 C2-S1-3-1-3-3-2-2-B	India		1
191	ICML 197191	ICMR 312 S1-8-1-1-1-1-B-B-B-1-B	India	Improved	1
192	ICML 197192	PE00397_B_B_1_1_B_2	Mali	Landrace	2
193	ICML 197193	PE00349_B 2 1 B	Mali	Landrace	2
194	ICML 197194	HHVBC tall (C1) S1-33-3-1-1-1-2-B-B-3-2	India	Improved	5
195	ICML 197195	[(((IP 12322-1-2)×B-Lines)-B-14) × (MRC S1-156-2-1-B)]-B-1-3-3-B-B	India	Improved	1
196	ICML 197196	4-2B	Niger	Improved	2
197	ICML 197197	25-1B	Niger	Improved	2
198	ICML 197198	47-3B	Niger	Improved	2
199	ICML 197199	LCICMB1	Niger		6
200	ICML 197200	LCICMB6	Niger		2
201	ICML 197201	LCICMB7	Niger		2
202	ICML 197202	SDPC 247*88004B	Zimbabwe	Improved cultivar	2
205	ICML 197205	PE00056-B-B-1-1-B	Cameroon	Landraces	2
217	ICML 197217	IP8688-B-1-1	Sudan	Landraces	2
231	ICML 197231	ICMV 167006-B-1-1-B-1	Mali	Landrace	2
239	ICML 197239	PE02837-B-B-1-1-B	Niger	Landraces	2
241	ICML 197241	PE00702-B-B-1-1-B	Niger	Landraces	2
242	ICML 197242	PE00077-B-2-1	Cameroon	Landraces	2
243	ICML 197243	PE00735-B-B-1-1-B	Niger	Landraces	2
244	ICML 197244	PE00178-B-B-1-1-B	Cameroon	Landraces	2
245	ICML 197245	PE02988-B-B-2-1	Niger	Landraces	2
246	ICML 197246	3/4-ex-Bornu-74-38-2-2-1-1	Nigeria	Landraces	2
247	ICML 197247	PE01215-B-2	Burkina Faso	Landraces	2
248	ICML 197248	PE05344-B-1-1-B	Mali	Landraces	2
249	ICML 197249	SOUNA-159	Senegal	Landraces	2
250	ICML 197250	PE05434-B-B-1-1-B	Mali	Landraces	2
251	ICML 197251	PE02695-B-B-1	Niger	Landraces	1
252	ICML 197252	HKPV-81-1-1-2	Niger	Landraces	2
253	ICML 197253	ICMV IS 85327-B-1-1	Niger	Landraces	2
254	ICML 197254	PE00002-B-B-2-1-B	Cameroon	Landraces	2
255	ICML 197255	PE02695-B-B-1-1-B	Niger	Landraces	2
256	ICML 197256	PE01215-B-2-1-B	Burkina Faso	Landraces	2
257	ICML 197257	PE00077-B-2-1-B-1	Cameroon	Landrace	2
258	ICML 197258	ICMV 167006-4-1-1-B	Mali	Landrace	2
259	ICML 197259	IBL-5-1-1-4	Niger	Landraces	2
260	ICML 197260	PE02827-B-B-4-1-B	Niger	Landraces	2
261	ICML 197261	PE00194-B-B-1-1-B	Cameroon	Landraces	2
262	ICML 197262	ICTP 8203-Fe-2	Togo	Improved	2
263	ICML 197263	Souna-109-4-1-1	Senegal	Landraces	1
264	ICML 197264	ICTP 8203 S1-84-3-3-1-B	India	Landrace	2
265	ICML 197265	IP-2058	Nigeria	Improved cultivar	3
266	ICML 197266	IP-3098	India	Landrace	6
267	ICML 197267	IP-3110	India	Landrace	4
268	ICML 197268	IP-3122	India	Landrace	3
269	ICML 197269	IP-3125	India	Landrace	6
270	ICML 197270	IP-3175	India	Landrace	6
271	ICML 197271	IP-3389	India	Landrace	6
272	ICML 197272	IP-3564	India	Landrace	3
273	ICML 197273	IP-3593	India	Landrace	6
274	ICML 197274	IP-3636	India	Landrace	6
275	ICML 197275	IP-3732	India	Landrace	6
276	ICML 197276	IP-3757	India	Landrace	2
277	ICML 197277	IP-3865	India	Landrace	6
278	ICML 197278	IP-3890	India	Landrace	6
279	ICML 197279	IP-4020	India	Landrace	3
280	ICML 197280	IP-4378	India	Landrace	6
281	ICML 197281	IP-4927	Senegal	Breeding line	3
282	ICML 197282	IP-4952	Uganda	Landrace	6
283	ICML 197283	IP-4962	Uganda	Landrace	3
284	ICML 197284	IP-4965	Uganda	Landrace	6
285	ICML 197285	IP-4974	Nigeria	Landrace	6
286	ICML 197286	IP-5031	Nigeria	Landrace	2
287	ICML 197287	IP-5131	Niger	Landrace	2
288	ICML 197288	IP-5253	Niger	Landrace	6
289	ICML 197289	IP-5272	Niger	Landrace	2
290	ICML 197290	IP-5438	Niger	Landrace	2
291	ICML 197291	IP-5441	Niger	Landrace	2
292	ICML 197292	IP-5560	Niger	Landrace	2
293	ICML 197293	IP-5695	Nigeria	Breeding line	6
294	ICML 197294	IP-5713	Nigeria	Landrace	3
295	ICML 197295	IP-5816	Senegal	Breeding line	2
296	ICML 197296	IP-5900	Senegal	Landrace	2
297	ICML 197297	IP-5923	Senegal	Breeding line	2
298	ICML 197298	IP-6037	Central African Republic	Landrace	6
299	ICML 197299	IP-6060	Central African Republic	Breeding line	3
300	ICML 197300	IP-6098	Niger	Landrace	6
301	ICML 197301	IP-6099	Niger	Landrace	2
302	ICML 197302	IP-6103	Niger	Breeding line	3
303	ICML 197303	IP-6111	Niger	Landrace	2
304	ICML 197304	IP-6112	Niger	Landrace	2
305	ICML 197305	IP-6146	Cameroon	Landrace	2
309	ICML 197309	IP-6584	Malawi	Landrace	6
310	ICML 197310	IP-6682	Malawi	Landrace	3
311	ICML 197311	IP-6745	Malawi	Landrace	4
312	ICML 197312	IP-6769	Malawi	Landrace	3
314	ICML 197314	IP-6882	Kenya	Landrace	2
315	ICML 197315	IP-6891	Kenya	Landrace	6
316	ICML 197316	IP-6892	Kenya	Landrace	1
319	ICML 197319	IP-7470	Tanzania	Landrace	2
320	ICML 197320	IP-7536	India	Landrace	6
321	ICML 197321	IP-7633	India	Landrace	2
324	ICML 197324	IP-7910	Niger	Breeding line	6
325	ICML 197325	IP-7922	ICRISAT	Landrace	3
326	ICML 197326	IP-7942	ICRISAT	Landrace	2
327	ICML 197327	IP-7952	ICRISAT	Landrace	6
328	ICML 197328	IP-7953	ICRISAT	Landrace	2
329	ICML 197329	IP-7967	ICRISAT	Breeding line	2
330	ICML 197330	IP-8002	Sudan	Landrace	6
331	ICML 197331	IP-8129	ICRISAT	Landrace	2
332	ICML 197332	IP-8166	ICRISAT	Landrace	2
333	ICML 197333	IP-8172	ICRISAT	Landrace	6
334	ICML 197334	IP-8174	ICRISAT	Breeding/Research material	6
335	ICML 197335	IP-8181	ICRISAT	Landrace	6
336	ICML 197336	IP-8182	ICRISAT	Landrace	6
337	ICML 197337	IP-8187	ICRISAT	Landrace	3
338	ICML 197338	IP-8210	ICRISAT	Landrace	6
339	ICML 197339	IP-8276	ICRISAT	Breeding line	6
340	ICML 197340	IP-8280	ICRISAT	Landrace	5
341	ICML 197341	IP-8294	ICRISAT	Landrace	6
342	ICML 197342	IP-8426	Nigeria	Landrace	2
343	ICML 197343	IP-8761	Botswana	Landrace	6
344	ICML 197344	IP-8767	Botswana	Landrace	5
345	ICML 197345	IP-8786	Botswana	Landrace	2
346	ICML 197346	IP-8863	Zambia	Landrace	6
347	ICML 197347	IP-8949	Togo	Breeding line	6
348	ICML 197348	IP-8972	Togo	Landrace	6
349	ICML 197349	IP-9242	Mali	Landrace	6
350	ICML 197350	IP-9282	Togo	Landrace	6
351	ICML 197351	IP-9301	Togo	Landrace	1
352	ICML 197352	IP-9347	Ghana	Improved cultivar	1
353	ICML 197353	IP-9351	Ghana	Landrace	3
354	ICML 197354	IP-9407	Ghana	Landrace	1
355	ICML 197355	IP-9446	Ghana	Breeding line	6
356	ICML 197356	IP-9496	Ghana	Traditional cultivar/Landrace	1
357	ICML 197357	IP-9651	Nigeria	Landrace	2
358	ICML 197358	IP-9692	Nigeria	Landrace	3
359	ICML 197359	IP-9710	Nigeria	Landrace	2
360	ICML 197360	IP-9840	Sudan	Landrace	2
361	ICML 197361	IP-9854	Sudan	Landrace	6
362	ICML 197362	IP-9969	Zambia	Landrace	2
363	ICML 197363	IP-10085	Mali	Landrace	3
365	ICML 197365	IP-10343	Nigeria	Breeding line	6
367	ICML 197367	IP-10471	Zimbabwe	Landrace	1
368	ICML 197368	IP-10486	Zimbabwe	Landrace	3
369	ICML 197369	IP-10488	Zimbabwe	Landrace	6
370	ICML 197370	IP-10539	Senegal	Landrace	6
372	ICML 197372	IP-10579	Mali	Landrace	2
373	ICML 197373	IP-10701	Mali	Landrace	2
374	ICML 197374	IP-10705	Mali	Improved cultivar	2
376	ICML 197376	IP-10811	Sudan	Landrace	6
377	ICML 197377	IP-10820	Sudan	Landrace	6
378	ICML 197378	IP-10953	Kenya	Breeding line	1
379	ICML 197379	IP-10964	Kenya	Landrace	3
380	ICML 197380	IP-11310	Burkina Faso	Landrace	3
381	ICML 197381	IP-11311	Burkina Faso	Landrace	2
382	ICML 197382	IP-11346	Burkina Faso	Landrace	6
383	ICML 197383	IP-11353	Burkina Faso	Landrace	6
384	ICML 197384	IP-11358	Burkina Faso	Landrace	2
386	ICML 197386	IP-11577	Burkina Faso	Improved cultivar	3
387	ICML 197387	IP-11584	Burkina Faso	Landrace	2
388	ICML 197388	IP-11593	Burkina Faso	Improved cultivar	2
389	ICML 197389	IP-11670	United Kingdom	Landrace	6
390	ICML 197390	IP-11677	Sudan	Landrace	6
391	ICML 197391	IP-11763	South Africa	Landrace	3
392	ICML 197392	IP-11765	South Africa	Landrace	6
393	ICML 197393	IP-11929	Sierra Leone	Landrace	2
394	ICML 197394	IP-11984	Nigeria	Landrace	6
396	ICML 197396	IP-12116	Nigeria	Landrace	2
397	ICML 197397	IP-12128	Nigeria	Landrace	2
399	ICML 197399	IP-12298	Nigeria	Breeding line	2
400	ICML 197400	IP-12322	Nigeria	Landrace	2
401	ICML 197401	IP-12364	Nigeria	Landrace	2
402	ICML 197402	IP-12395	South Africa	Traditional cultivar/Landrace	6
403	ICML 197403	IP-12840	Botswana	Landrace	2
404	ICML 197404	IP-12925	Ghana	Landrace	1
405	ICML 197405	IP-12967	Malawi	Improved cultivar	2
406	ICML 197406	IP-13016	Mali	Breeding line	6
407	ICML 197407	IP-13149	Niger	Landrace	2
408	ICML 197408	IP-13154	Niger	Landrace	6
409	ICML 197409	IP-13180	Nigeria	Landrace	2
410	ICML 197410	IP-13324	Sudan	Landrace	6
411	ICML 197411	IP-13344	Sudan	Improved cultivar	2
412	ICML 197412	IP-13363	Tanzania	Landrace	2
413	ICML 197413	IP-13459	India	Landrace	6
414	ICML 197414	IP-13817	Burkina Faso	Breeding line	6
415	ICML 197415	IP-13840	Burkina Faso	Landrace	6
416	ICML 197416	IP-13964	Zimbabwe	Landrace	6
417	ICML 197417	IP-13971	Zimbabwe	Landrace	6
418	ICML 197418	IP-14210	Cameroon	Landrace	6
419	ICML 197419	IP-14624	Cameroon	Landrace	2
420	ICML 197420	IP-14849	Cameroon	Landrace	2
421	ICML 197421	IP-15070	India	Breeding line	2
422	ICML 197422	IP-15320	India	Landrace	6
423	ICML 197423	IP-15533	Burkina Faso	Breeding line	2
424	ICML 197424	IP-15553	Burkina Faso	Landrace	6
425	ICML 197425	IP-15857	Tanzania	Landrace	2
426	ICML 197426	IP-15872	Tanzania	Improved cultivar	6
427	ICML 197427	IP-15917	Togo	Landrace	6
428	ICML 197428	IP-16096	India	Landrace	6
429	ICML 197429	IP-16120	India	Landrace	2
430	ICML 197430	IP-16289	Zimbabwe	Landrace	6
431	ICML 197431	IP-16403	Zimbabwe	Landrace	6
432	ICML 197432	IP-17028	Zimbabwe	Landrace	6
433	ICML 197433	IP-17099	Zimbabwe	Landrace	6
434	ICML 197434	IP-17125	Zimbabwe	Landrace	2
435	ICML 197435	IP-17150	Zimbabwe	Landrace	6
436	ICML 197436	IP-17554	Togo	Landrace	2
437	ICML 197437	IP-17611	Togo	Landrace	6
438	ICML 197438	IP-17690	Togo	Landrace	1
439	ICML 197439	IP-18062	Pakistan	Landrace	6
440	ICML 197440	IP-18090	Pakistan	Breeding line	6
441	ICML 197441	IP-18147	Pakistan	Breeding line	2
442	ICML 197442	IP-18157	Mali	Landrace	3
443	ICML 197443	IP-18168	Mali	Landrace	2
444	ICML 197444	IP-18246	India	Landrace	6
445	ICML 197445	IP-18293	ICRISAT	Landrace	2
446	ICML 197446	IP-18412	Namibia	Landrace	2
447	ICML 197447	IP-18500	Namibia	Landrace	4
448	ICML 197448	IP-18621	Namibia	Landrace	6
449	ICML 197449	IP-19334	Namibia	Landrace	2
450	ICML 197450	IP-19361	Namibia	Breeding line	6
451	ICML 197451	IP-19386	Namibia	Improved cultivar	6
452	ICML 197452	IP-19388	Namibia	Landrace	6
453	ICML 197453	IP-19405	Chad	Landrace	2
454	ICML 197454	IP-19584	Niger	Landrace	6
455	ICML 197455	IP-19612	Niger	Landrace	3
456	ICML 197456	IP-19613	Niger	Landrace	2
457	ICML 197457	IP-19626	Niger	Landrace	6
458	ICML 197458	IP-21020	Nigeria	Landrace	3
459	ICML 197459	IP-21169	ICRISAT	Improved cultivar	6
460	ICML 197460	IP-21206	ICRISAT	Breeding line	2
461	ICML 197461	IP-21517	Niger	Landrace	6
462	ICML 197462	IP-22419	ICRISAT	Breeding line	6
463	ICML 197463	IP-22420	ICRISAT	Breeding line	6
464	ICML 197464	IP-22423	ICRISAT	Breeding line	2
465	ICML 197465	IP-22424	ICRISAT	Improved cultivar	6
466	ICML 197466	IP-22455	ICRISAT	Improved cultivar	2
467	ICML 197467	IP-22494	Niger	Landrace	6
468	ICML 197468	IP-21142	India	Breeding/Research material	4
469	ICML 197469	((ICMB 94555 × IP 21544) x IP 21544)) x IP 21544)-3-78-1-1	India		5
470	ICML 197470	((ICMB 94555 × IP 21544) x IP 21544)) x IP 21544)-3-79-1-1	India		5
471	ICML 197471	((ICMB 94555 × IP 21544) x IP 21544)) x IP 21544)-3-80-1-1	India		5
472	ICML 197472	((ICMB 94555 × IP 21544) x IP 21544)) x IP 21544)-3-81-1-1	India		5
473	ICML 197473	((ICMB 94555 × IP 21544) x IP 21544)) x IP 21544)-3-82-1-1	India		5
501	ICML 197501	((ICMB 97111 × IP 21720) x IP 21720)) x IP 21720)-4-110-1-1	India		2
502	ICML 197502	((ICMB 97111 × IP 21720) x IP 21720)) x IP 21720)-4-111-1-1	India		6
503	ICML 197503	((ICMB 97111 × IP 21720) x IP 21720)) x IP 21720)-4-112-1-1	India		1
504	ICML 197504	((ICMB 97111 × IP 21720) x IP 21720)) x IP 21720)-4-113-1-1	India		3
505	ICML 197505	((ICMB 97111 × IP 21720) x IP 21720)) x IP 21720)-4-115-1-1	India		2
563	ICML 197563	((IP 22269 × IP 21544) x IP 21544)) x IP 21544)-1-2-1-1-1	India		4
564	ICML 197564	((IP 22269 × IP 21544) x IP 21544)) x IP 21544)-1-3-1-1-1	India		4
565	ICML 197565	((IP 22269 × IP 21544) x IP 21544)) x IP 21544)-1-4-1-1-1	India		4
566	ICML 197566	((IP 22269 × IP 21544) x IP 21544)) x IP 21544)-1-6-1-1-1	India		4
567	ICML 197567	((IP 22269 × IP 21544) x IP 21544)) x IP 21544)-1-7-1-1-1	India		4
584	ICML 197584	((ICMV 05555 × IP 21720) x IP 21720)) x IP 21720))-2-42-1-1	India		4
585	ICML 197585	((ICMV 05555 × IP 21720) x IP 21720)) x IP 21720))-2-43-1-1	India		4
586	ICML 197586	((ICMV 05555 × IP 21720) x IP 21720)) x IP 21720))-2-44-1-1	India		4
587	ICML 197587	((ICMV 05555 × IP 21720) x IP 21720)) x IP 21720))-2-45-1-1	India		4
588	ICML 197588	((ICMV 05555 × IP 21720) x IP 21720)) x IP 21720))-2-46-1-1	India		4
