# Supplementary material for: Genomic diversity in pearl millet inbred lines derived from landraces and improved varieties
Source: BMC Genomics. 2020 Jul 8;21:469. doi: 10.1186/s12864-020-06796-4 (PMC7341570; doi:10.1186/s12864-020-06796-4)
Supplement: Supplementary file 2 — Additional file 2. SNP markers (54,770) developed for 309 pearl millet inbred lines. [file 12864_2020_6796_MOESM2_ESM.txt]

Taxa	15985	15989	16069	16080	16097	37492	37497	54888	57372	72948	101304	102753	102783	103539	103549	103583	147485	154465	154466	220154	256449	256537	299739	322842	322846	322855	322889	343138	343142	354684	383907	392121	392136	398471	398477	398486	398509	409909	475466	475486	504853	504859	504891	537173	537227	552914	552937	552941	552942	552944	577524	588244	588266	672088	681642	681652	681664	695696	703578	703587	703780	703805	704100	704277	704302	704323	704335	705291	705340	705361	705392	714705	714710	716480	741994	742004	742017	742348	742418	742426	750601	794674	794675	794676	794698	794712	794731	819779	819781	939164	1033324	1033367	1064961	1064964	1064976	1064978	1064993	1065000	1067665	1068398	1068422	1068428	1225968	1233391	1241994	1241997	1338942	1338963	1439443	1439453	1439468	1448279	1448281	1448282	1448285	1448374	1570084	1596179	1604452	1686539	1687962	1687964	1687993	1687994	1688002	1688009	1718722	1753757	1753798	1753800	1753814	1753871	1754151	1754240	1842311	1873519	1892740	1892752	1892760	1901545	1901553	1901638	1939810	1939907	1956233	1956250	1969050	1988852	2033858	2033891	2037911	2037953	2038006	2038007	2038008	2038173	2038246	2038289	2060870	2100647	2100710	2156433	2156439	2156448	2156470	2156476	2156738	2174823	2174842	2225648	2225664	2280288	2280294	2280306	2281370	2301809	2301831	2301845	2340937	2340938	2340939	2341004	2341010	2341032	2341035	2344694	2349140	2349154	2355579	2355606	2355642	2355648	2355651	2357063	2438691	2447359	2447367	2447383	2489870	2489873	2544820	2583279	2587484	2587487	2587565	2587567	2587581	2587582	2587584	2592380	2597494	2632309	2632359	2632361	2750629	2750665	2764065	2764092	2764121	2764134	2766414	2774369	2774390	2774406	2838164	3189190	3195540	3202184	3202226	3287488	3287511	3327228	3327262	3327267	3340402	3340413	3340421	3340427	3340429	3340442	3513022	3539511	3539524	3539537	3539585	3550094	3551056	3551057	3599749	3599766	3599768	3599774	3599789	3599808	3599826	3600880	3600969	3600978	3600980	3606280	3606288	3606304	3629400	3629445	3629462	3629477	3630534	3700200	3725475	3725480	3725691	3725700	3725758	3725878	3725951	3725962	3728549	3746906	3749269	3753942	3779346	3784027	3784040	3784041	3784047	3784349	3784371	3784400	3784415	3784426	3784433	3784441	3784465	3784470	3785154	3785156	3795739	3795754	3842312	3842328	3842329	3842330	3842335	3842336	3842344	3842387	3842395	3842403	3842416	3884251	3884260	3922848	4034568	4034583	4392284	4392286	4392317	4392321	4392327	4392338	4408844	4408876	4418194	4419185	4419216	4419226	4428981	4428998	4429017	4429027	4460136	4460176	4460192	4460202	4462077	4462078	4501681	4501972	4502010	4505943	4505944	4505946	4505957	4505976	4513772	4513801	4624885	4624886	4673219	4685129	4685130	4696062	4696077	4727733	4727775	4727783	4731671	4735090	4762604	4779751	4779756	4779821	4808991	4809053	4809057	4813254	4813255	4813257	4877200	4890105	4890164	4890185	4912625	4912626	4912672	4928712	5010821	5074592	5074593	5074870	5074878	5076821	5076834	5076835	5077862	5077865	5077874	5077895	5077913	5077996	5078003	5078022	5078037	5118609	5118610	5118612	5118613	5118614	5118618	5118632	5118648	5118650	5118656	5119465	5119466	5119483	5119545	5119556	5144100	5145069	5177223	5177251	5200832	5233445	5233446	5233488	5290489	5290493	5326425	5343902	5343910	5343924	5343940	5343946	5360826	5361025	5361128	5361910	5361924	5364008	5368935	5368959	5423335	5439157	5462010	5462030	5468892	5469427	5481232	5481256	5494975	5502939	5503046	5508407	5508410	5508423	5508424	5508428	5508440	5509024	5554722	5554725	5554733	5575117	5582593	5582597	5582606	5582607	5582608	5582757	5582797	5585530	5585544	5585563	5586114	5658969	5659004	5672136	5672812	5672817	5672829	5672831	5672852	5678855	5678861	5678906	5683721	5793947	5793948	5793953	5793959	5835268	5840291	5840314	5858792	5858794	5858795	5858809	5870125	5898870	5906324	5937448	5943007	5943013	5943029	5950606	5987794	6003808	6004641	6004676	6004713	6007806	6007810	6007814	6007834	6007836	6020342	6020349	6020355	6020375	6032004	6032034	6032037	6037815	6037817	6039504	6039553	6040785	6040818	6041737	6041739	6041749	6041796	6041797	6041799	6041802	6041808	6041822	6045326	6101951	6201801	6206063	6206064	6206070	6206073	6212941	6212946	6212979	6213005	6213032	6228717	6228762	6229108	6229127	6270061	6272487	6272494	6278000	6278023	6278038	6312157	6312158	6312168	6312177	6321172	6321250	6321322	6321351	6321479	6321502	6368662	6382821	6384067	6384081	6384323	6384347	6450603	6450625	6453517	6453546	6554377	6554386	6592374	6696689	6696697	6696965	6696986	6701651	6722918	6722919	6722969	6723033	6745052	6745061	6745071	6745085	6745094	6745100	6747268	6790122	6790130	6790162	6882184	6891593	6891594	6891620	6891623	6904234	6904241	6914842	6921045	6921344	6921360	6921378	6921412	6957928	6967931	6967940	6968635	6968641	6968688	6968737	6980304	6980305	6992530	6992534	6992560	6995920	6995929	6998183	6998207	6998267	6998796	6998797	6998798	6998799	7012105	7012116	7012134	7012153	7012155	7103344	7127066	7127099	7127113	7127115	7127141	7127151	7127154	7133415	7182815	7195394	7195405	7195420	7202274	7279154	7302783	7333176	7343358	7343369	7356206	7356218	7356304	7356316	7374638	7430174	7430196	7438750	7438753	7439533	7439541	7439555	7439579	7439583	7464861	7464864	7464866	7464916	7464927	7464936	7464951	7464952	7468123	7474081	7474110	7479071	7479085	7479093	7479869	7479882	7484482	7485784	7485845	7485851	7485858	7486948	7490277	7490302	7490304	7490308	7492029	7492031	7492047	7492048	7493100	7493149	7494999	7495004	7495015	7495016	7495044	7510788	7511711	7516139	7530292	7530424	7566155	7571036	7571037	7571044	7571062	7626350	7628498	7628537	7696768	7699201	7702439	7702460	7702468	7702511	7718351	7718365	7767930	7774591	7784489	7784503	7804787	7905828	7905857	7918733	7918740	7918741	7918752	7918786	7918800	7918818	7918825	7918831	8061105	8061119	8113222	8113234	8162746	8162781	8199387	8215154	8215190	8228667	8264192	8265327	8275736	8275772	8276129	8276155	8288084	8288283	8288294	8568000	8572048	8679877	8679878	8679970	8803545	8803547	8803592	8837310	8837313	8837330	8837342	8837367	8837373	8837387	8837402	8838182	8865033	8865036	8865058	8865106	8865580	8874735	8961069	8961084	9013039	9013056	9050891	9061253	9061261	9061296	9062527	9062538	9073844	9073858	9127095	9144419	9171410	9199272	9199282	9204008	9334522	9334547	9399323	9399367	9399391	9399774	9399784	9505709	9505710	9541573	9548314	9551633	9551638	9551639	9560364	9560365	9561625	9566960	9566970	9648697	9648722	9648745	9675168	9691842	9691856	9733937	9733948	9735885	9737984	9738673	9762131	9763389	9766003	9847490	9847532	9912066	9912102	9912139	9969530	9969535	9969557	10001677	10001718	10037005	10037025	10037030	10038897	10056003	10056012	10068656	10068660	10068663	10068677	10129036	10131572	10187757	10187758	10190342	10190345	10190374	10195921	10202586	10239212	10239233	10246228	10246277	10246289	10320195	10354045	10354048	10354062	10555088	10555111	10555113	10555140	10555156	10555157	10555175	10811832	10811836	10811872	10896878	10896900	10896921	10968473	10984882	10984924	11163425	11166693	11167681	11213515	11268567	11268571	11310457	11383500	11383539	11390895	11454397	11454874	11454877	11454878	11468678	11468692	11468778	11559883	11559901	11612720	11612727	11612750	11612754	11792989	11792990	11963537	11987417	12167426	12167448	12178196	12269476	12269499	12269522	12365935	12468169	12488088	12495416	12497963	12497989	12594090	12594101	12628176	12628692	12633340	12633389	12633396	12633436	12639836	12672742	12672775	12672780	12672781	12672783	12673341	12673384	12673392	12691460	12793910	12793913	12793914	12813573	12823435	12826210	12829183	12861165	12861187	12867845	12867914	12867939	12867946	12867954	12943319	12943326	12943352	13106458	13106462	13133653	13133730	13134675	13135022	13135023	13135070	13135995	13135999	13136022	13172459	13175252	13221835	13221887	13221891	13221896	13226036	13252702	13317315	13317340	13317342	13317345	13317346	13318714	13318722	13318753	13421393	13429428	13430472	13432248	13437078	13526131	13526898	13549339	13671993	13672002	13672017	13675198	13675221	13675243	13676608	13676615	13683953	13683962	13691364	13730440	13730459	13730473	13761427	13761446	13806288	13806298	13806311	13830215	13830220	13830228	13830230	13830234	13830237	13830247	13925439	13964813	14017126	14046845	14046864	14068970	14068999	14100263	14100277	14100296	14216735	14275857	14275886	14275895	14275900	14275910	14275911	14275912	14277526	14277544	14279023	14292728	14292747	14302860	14326046	14326053	14353635	14353642	14353684	14650337	14713864	14720535	14720538	14883950	14883974	14931129	14931138	14961433	14961442	14961447	14961451	14964764	14979383	15128104	15128108	15128116	15170363	15170421	15189309	15189310	15189311	15189338	15189339	15193510	15193527	15260250	15335230	15335232	15350648	15378260	15378273	15378287	15378294	15413813	15413824	15416527	15442140	15446388	15448671	15448678	15448680	15563753	15728606	15827834	15827844	15827867	15867541	15868618	15868678	15907596	15909147	15909730	15909820	15909821	15909822	15913492	15913532	15921448	15921471	15989137	16016338	16016345	16016347	16023103	16023116	16033760	16072527	16072561	16096421	16096433	16096459	16130672	16150564	16150577	16154317	16262370	16262372	16262374	16300597	16300640	16300654	16300687	16300689	16301491	16301508	16333123	16337158	16341877	16341881	16341900	16341918	16344483	16344495	16381841	16381867	16381876	16381888	16428280	16437835	16437864	16437865	16437871	16449196	16449200	16449220	16449238	16449610	16449624	16449634	16458623	16458628	16458652	16500339	16500360	16500365	16517786	16517820	16523351	16523413	16622402	16622540	16622582	16785325	16785326	16785333	16785334	16850410	16850439	16851483	16851486	16851506	16851520	16862059	16862100	16886112	16886140	16890660	16901411	16906830	16915464	16915483	16986861	16986864	16986871	16986878	16986884	16987061	16992027	17074971	17081062	17081088	17081093	17081119	17081133	17081166	17109410	17234904	17234905	17238890	17238926	17238976	17333758	17333931	17334024	17396108	17396110	17423339	17423340	17427026	17427030	17427035	17427042	17428495	17428496	17428526	17428777	17428788	17428790	17428798	17440360	17441837	17465841	17466955	17466976	17466978	17467390	17467453	17467478	17467499	17467741	17478536	17510950	17519355	17519406	17519454	17663520	17663779	17733859	17733863	17733870	17733871	17733889	17864794	17864844	17864846	17865120	17865121	17865122	17865123	17865140	17865142	17865144	17883141	17883206	17883307	17883324	17883328	17883352	17883353	17883358	17883377	17883773	17900742	17953203	17953241	17953242	17960274	17977347	17977352	17977374	17977524	17981776	17998000	18021938	18021946	18027529	18072535	18075882	18075883	18075906	18078007	18099455	18245650	18289419	18393067	18393069	18393072	18454399	18454403	18454426	18454507	18481649	18481658	18481685	18481694	18484807	18512692	18512750	18512758	18598614	18598665	18604518	18604520	18604572	18604573	18619948	18619973	18619989	18619990	18621409	18621410	18621411	18621413	18621414	18621434	18621461	18621464	18625362	18625390	18625427	18625429	18693514	18693521	19060034	19071953	19133844	19133858	19133870	19226350	19226355	19406668	19409679	19444954	19444955	19444978	19444980	19446315	19498224	19498226	19573698	19700651	19842104	19842185	19842205	19842210	19843284	19854377	19857032	19857220	19869356	19870268	19870286	19880316	19880354	19880361	19924744	20033798	20033806	20034068	20039219	20039255	20058265	20058296	20105016	20110155	20110281	20114051	20305494	20319416	20319423	20735999	20736022	20736028	20736030	20736114	20804165	20807579	20836354	20836356	20836357	20836374	20861169	20888171	20888188	20997007	21000802	21000843	21061669	21061713	21061739	21061746	21061792	21093874	21095681	21095705	21096937	21096983	21097963	21097965	21099089	21099097	21182296	21182311	21185253	21185278	21202369	21202373	21222623	21222640	21222647	21222648	21225352	21225353	21225360	21225386	21272116	21324655	21324691	21324920	21324962	21334975	21337766	21404908	21404918	21411476	21413391	21413392	21456045	21471212	21471242	21477644	21477736	21477741	21477768	21477798	21477840	21482985	21483011	21483053	21483076	21483079	21491578	21495793	21502493	21502501	21502503	21502519	21502524	21502525	21504711	21504714	21504742	21550763	21550801	21550983	21575343	21593153	21593175	21605773	21605804	21605814	21622830	21644828	21661646	21662040	21675801	21675808	21675841	21675853	21675880	21675905	21675906	21675914	21805718	21805730	21805782	21805783	21866480	21866482	21880342	21880382	21880434	21973991	21978180	21988836	21988852	22074154	22074608	22074708	22074715	22088820	22089224	22089228	22094274	22121013	22121034	22185691	22185698	22185715	22185716	22229147	22229177	22308601	22308606	22308613	22308645	22378733	22378734	22382714	22383530	22421244	22421274	22421285	22444189	22444190	22444217	22445731	22492691	22548939	22548941	22548942	22549009	22549018	22549037	22549306	22549307	22549324	22549891	22549894	22549918	22552481	22559801	22559836	22559843	22559876	22560097	22560114	22561798	22640127	22645852	22645853	22749328	22749349	22772328	22819844	22819848	22819852	22859601	22859630	22872320	22872334	22872476	22872485	22876729	22883047	22883092	22991855	22991857	22991865	22991868	23097446	23110390	23110395	23111885	23111898	23119629	23127771	23127828	23127863	23208433	23230048	23271462	23337429	23337446	23337462	23337472	23340970	23340973	23361221	23361259	23376947	23377026	23377147	23377165	23423872	23430299	23430327	23434289	23434312	23440100	23440111	23443157	23443221	23443412	23511732	23511763	23513782	23520131	23520132	23520133	23520195	23526942	23563268	23563308	23567571	23567599	23582957	23582975	23583026	23644202	23644204	23675338	23675349	23675423	23675424	23704791	23704792	23704811	23704821	23706291	23717083	23720125	23854495	23910165	23926366	23926370	23926392	23926401	23926412	23926421	23943352	23943443	23956125	23956130	23956182	23956193	23956200	23956202	23956204	23957078	23957099	23983523	23983559	23983598	23983605	23983608	23983620	24022598	24050411	24050481	24050504	24052437	24053945	24053950	24054979	24054982	24054985	24055250	24231670	24231671	24231710	24247550	24415706	24578493	24578498	24578531	24606900	24606908	24633384	24633407	24633437	24634605	24636507	24636508	24636525	24637696	24637697	24637713	24637714	24730916	24865543	24865551	24865582	24869880	24870983	24871042	24871084	24871094	24871096	24871129	24871677	24871733	24871734	24871748	24873322	24873351	24873364	24906266	24925432	24927150	24927153	24927173	24927184	24955715	24955740	24955802	24956267	25033041	25113459	25113466	25113481	25113510	25195887	25202261	25243353	25243369	25320901	25365422	25365455	25367839	25368849	25368890	25370546	25370551	25483309	25512803	25512832	25514325	25518941	25518983	25519030	25519049	25519050	25567057	25567075	25572163	25577086	25577129	25577161	25577175	25577196	25579991	25723792	25732901	25732921	25732995	25734728	25749373	25751770	25828699	25835254	25835282	25835299	25845726	25845743	25963800	25963801	25963802	25972252	25972264	25972338	25993203	25993214	25993222	26008114	26029817	26029839	26029841	26029868	26031381	26031404	26031460	26031468	26032028	26032047	26032048	26032224	26059971	26059994	26059999	26060014	26069799	26088247	26096002	26096003	26096023	26189185	26189187	26189216	26189631	26190169	26190175	26190176	26190177	26190178	26191328	26191362	26202573	26217244	26217246	26226904	26226914	26229525	26235603	26235627	26255346	26270072	26270093	26270094	26270111	26270176	26312310	26312323	26316760	26316764	26316767	26316796	26316823	26316835	26321560	26321561	26321562	26321566	26321568	26321576	26321587	26328788	26328789	26328816	26356708	26440827	26440829	26440871	26440872	26440873	26458736	26458737	26459233	26460289	26460302	26480148	26480158	26480159	26480210	26480211	26480212	26480226	26588028	26588042	26597006	26726351	26726383	26726386	26726402	26742034	26869478	26884063	26885709	26896512	26900338	26900353	27003682	27003700	27020942	27162100	27222000	27298419	27298432	27363578	27363582	27363626	27400084	27405581	27405622	27405627	27405655	27511356	27515978	27516039	27516068	27546383	27546405	27546408	27546418	27555738	27557198	27696087	27696116	27852366	27852371	27852373	27894311	27894343	27894391	27898799	27898877	27905042	28067196	28199071	28199085	28199120	28199125	28260224	28368741	28411812	28472084	28472104	28514283	28514287	28514311	28523582	28532201	28532207	28532208	28540896	28540897	28578648	28578672	28587587	28662247	28662267	28662286	28683336	28689426	28690252	28692604	28737850	28745807	28745834	28756407	28756444	28756445	28799258	28799368	28799388	28846899	28863206	28867902	28868967	28877691	28877718	28907149	28923760	28923761	28923842	28923851	28923865	28925234	29143476	29143498	29143992	29144064	29144065	29338192	29338193	29338203	29338210	29413458	29466621	29466637	29468100	29849441	29849442	29849443	29849451	29849482	29849497	29930720	29933983	29933997	29934017	29934020	29934021	29934030	30026071	30026102	30030986	30030998	30031014	30053101	30053112	30053138	30056674	30085559	30085561	30085573	30105638	30198903	30202379	30346094	30346098	30455141	30455142	30497813	30561577	30561601	30571722	30571751	30571790	30575270	30575312	30575385	30580296	30580306	30589605	30589607	30604565	30657853	30834221	31083450	31348248	31531066	31531071	31531089	31579803	31579805	31579807	31677091	31677115	31677116	31703057	31703086	31703098	31711525	31730994	31730997	31731200	31766958	31766965	31766969	31781782	31786999	31787000	31971018	31971032	31999996	32029757	32111616	32113507	32113531	32113545	32113559	32113585	32113593	32113604	32122717	32122740	32123271	32123286	32123304	32148985	32149258	32149272	32150684	32150690	32170483	32170520	32170530	32504208	32776821	32776824	32779546	32779558	32780559	32780580	32780594	32838536	32838541	32838543	32838553	32852337	32944612	32948069	32949866	32951860	32951866	32954302	32954362	32954372	32954382	32974101	32994778	32994781	32994791	32994810	33061373	33061392	33061401	33061404	33074275	33088063	33107149	33121221	33139405	33139433	33144205	33173473	33224177	33224187	33224203	33250915	33250950	33250953	33250992	33251020	33251060	33257767	33258568	33258578	33304132	33352385	33360230	33360231	33360238	33360306	33360310	33361469	33370369	33370379	33370401	33372066	33433486	33433498	33433504	33467363	33467378	33467379	33470361	33533588	33533589	33533590	33533591	33612719	33746735	33746777	33747514	33747540	33766206	33766243	33779917	33779941	33844586	33844595	33919343	33993854	33993856	33993857	33993858	33993889	33998449	34016636	34016638	34017071	34075738	34148751	34148765	34189875	34190273	34206014	34206029	34206040	34206575	34206591	34252324	34260588	34260628	34312238	34432650	34432688	34432722	34432736	34432756	34617664	34617672	34617681	34617702	34617710	34617714	34683423	34729431	34846053	34846073	34846075	34846128	34846209	34846232	34975684	34975722	35148299	35148319	35148332	35148334	35189176	35189188	35218614	35243444	35243458	35243555	35282943	35282946	35282972	35290761	35308834	35362467	35362468	35362477	35362514	35363174	35445504	35445514	35445516	35445534	35445546	35445586	35445989	35445990	35445991	35445996	35445997	35445998	35527240	35527278	35527279	35648664	35748638	35776441	35776444	35836561	35836576	35840451	35840519	35840523	35840559	35844995	35848337	35870754	35870806	35871296	35871303	35890057	35890072	35949412	35949413	35949439	35949501	35949504	35949528	35979320	35979326	35979338	35985686	36061162	36108661	36108667	36108692	36186659	36186677	36186692	36198259	36198266	36198267	36323087	36342622	36471866	36492797	36492832	36566432	36575538	36575543	36575546	36580500	36670870	36670915	36736956	36736975	36736980	36736995	36737015	36746078	36746080	36746104	36746122	36763265	36763292	36823049	36823082	36823108	36823239	36823267	36823276	36855558	36855577	36855581	36914766	36916365	36956418	36956428	36959709	36967102	36967119	37010665	37012267	37012279	37012286	37100636	37194256	37194276	37194303	37443228	37443266	37501264	37501304	37505053	37505057	37505096	37508903	37511158	37511162	37522190	37554077	37554092	37582300	37582301	37582330	37582362	37605522	37605524	37605553	37605564	37610273	37619992	37628767	37628786	37656707	37663373	37665522	37733508	37733514	37733611	37733617	37733648	37809089	37809098	37810784	37810810	37810947	37812962	37812974	37813007	37842306	37842307	37924445	37924458	37924464	37924477	37924479	37924490	37924588	37924609	37924628	37924632	37933688	37953679	38017369	38017373	38017396	38021288	38021316	38025202	38025207	38025216	38038353	38038400	38038405	38074768	38100646	38100670	38159463	38159495	38264630	38343335	38346737	38384782	38384793	38423442	38614233	38621691	38621698	38713682	38746303	38751340	38808564	38808566	38808567	38837471	38837503	38837551	38837571	38837581	38838956	38838982	38839003	38869062	38869075	38869077	38871237	38886768	38886769	38899435	38972672	38972966	38972969	38972998	39023951	39023968	39023979	39081844	39153146	39174979	39195745	39195763	39203032	39251683	39519044	39915501	39972229	39972236	39975612	40048649	40086903	40087770	40087784	40087806	40131865	40135707	40135822	40135847	40135848	40187322	40187328	40187371	40187385	40187386	40187414	40187433	40220387	40248848	40255576	40325140	40325154	40330206	40330811	40417554	40430197	40430205	40430291	40430311	40430319	40457136	40515035	40515136	40543626	40557303	40557317	40557340	40557355	40559502	40559518	40584925	40584942	40878402	40883850	40887537	40887548	40954491	40978764	40982713	40982717	40982751	40982754	40982764	40983204	40983205	40983245	40983250	40983274	40983317	41035546	41046893	41048745	41048750	41158321	41158340	41158360	41339165	41381975	41382001	41382026	41385702	41385706	41385717	41386535	41386536	41520470	41520472	41554282	41554314	41584007	41642660	41765774	41765800	41786003	41786058	41786068	41786083	41786115	41807180	41887768	41887778	41887779	41963135	42070780	42070795	42083063	42083064	42083380	42084133	42094856	42095039	42095040	42134633	42301290	42308541	42316466	42316531	42598300	42598311	42690851	42690852	42690883	42765775	42765793	42766016	42780623	42787020	42787025	42788511	42816296	42816297	42816298	42891466	42946102	42946103	42953861	42953955	43002859	43005479	43009037	43009046	43066012	43066024	43066049	43066058	43068677	43210882	43210884	43213125	43213193	43305030	43305052	43305175	43305182	43305213	43305216	43377593	43377618	43377627	43388282	43409052	43409473	43409491	43418498	43503409	43503417	43595763	43596135	43596211	43702495	43702536	43702540	43846275	43846330	43856912	43856966	43856982	43857007	44061348	44061365	44077822	44077834	44077837	44195501	44196283	44330433	44330451	44330471	44330472	44334614	44334638	44372283	44372296	44372316	44447917	44460886	44460915	44460919	44460928	44500875	44556701	44561143	44561144	44561145	44573416	44573424	44573490	44573492	44573493	44587383	44590500	44633476	44633514	44636427	44641042	44675036	44675040	44675049	44775289	44899342	44903835	44926593	44989567	45025930	45069990	45070051	45089470	45161253	45231299	45231308	45244958	45262584	45272707	45309850	45332382	45332417	45342333	45342400	45442582	45442584	45447200	45447222	45502538	45502655	45503876	45503877	45503879	45504716	45522865	45522889	45524557	45524574	45551755	45589126	45656516	45757770	45864940	45869260	46010287	46026037	46026219	46066410	46107296	46107333	46117268	46266721	46275848	46278678	46278698	46278700	46370803	46370810	46370819	46370830	46370842	46401248	46401260	46401271	46448369	46538622	46538656	46733705	46961101	46961104	47005263	47005266	47054564	47054568	47054569	47054616	47145007	47145009	47313350	47313936	47315564	47324724	47324736	47324774	47367969	47377053	47377056	47377551	47394946	47437300	47437309	47437312	47437328	47437341	47437843	47437846	47437850	47437862	47437881	47455261	47532123	47532124	47532142	47532170	47532173	47532177	47532187	47532197	47532207	47532212	47532235	47532238	47532349	47532362	47532367	47532376	47532403	47633228	47633283	47633295	47633297	47633495	47668440	47689906	47724827	47724835	47743586	47744337	47744934	47769659	47777231	47777243	47810965	47842498	47847561	47847594	47847660	47847665	47848464	47855615	47855626	47917407	47917498	47947356	47947406	47981120	47981134	48179992	48180034	48180975	48180976	48446983	48447025	48458929	48485431	48485454	48519718	48519723	48521533	48521544	48521581	48526620	48541246	48541348	48570011	48570015	48570016	48570046	48704916	48704949	48715285	48715291	48729255	48729278	48817505	48817517	48817591	48817662	48863203	48906060	48906068	48910901	49014465	49048686	49050196	49052008	49052012	49052038	49064651	49064658	49087564	49087566	49122132	49141484	49141492	49141527	49187859	49416051	49416106	49441322	49640256	49640267	49640272	49704792	49704801	49708843	49710842	49710890	49711176	49810337	49810435	49866239	49866246	49866262	49866278	49866284	49923351	49932821	49932867	49949250	49949256	49949344	49980477	50055986	50055987	50055996	50245848	50265223	50265224	50292974	50485795	50485797	50486074	50526031	50526056	50526073	50526096	50717098	50717122	50722617	50722638	50761263	50768516	50768541	50768633	50797969	50798010	50798020	50798021	50902249	50902509	50902531	50917045	50917053	50918464	50930751	50933403	50952044	50952055	51019673	51019705	51041396	51078150	51079815	51080737	51080738	51080816	51080836	51080951	51080959	51080979	51080992	51092516	51092534	51092536	51092562	51134024	51150758	51150791	51159782	51159783	51159784	51159788	51163101	51163243	51163251	51163258	51234154	51234155	51266588	51266589	51328395	51339333	51446459	51453644	51453660	51503950	51503992	51556575	51556585	51556607	51556760	51556767	51556805	51557051	51604853	51632203	51632390	51647069	51648837	51665144	51665147	51665163	51718428	51756926	51756998	51916219	51916221	51922513	51922545	52032662	52036908	52036923	52048146	52048164	52126876	52132072	52132081	52132091	52132789	52132793	52175172	52175182	52176980	52188464	52202797	52210447	52214051	52232267	52233341	52268344	52268345	52321730	52380077	52394305	52413691	52463443	52463451	52463474	52463484	52464769	52464795	52464797	52464826	52587012	52588228	52588231	52588245	52641720	52663285	52760669	52760686	52848373	52850501	52900877	52901454	52901509	52901518	52905229	52907055	52907114	52921624	52921799	52921846	52921885	52933985	52934037	52934056	52934065	53125483	53125508	53125530	53246613	53246663	53246667	53280353	53315918	53315921	53315923	53315927	53473450	53473451	53473478	53591116	53787455	53866438	53866455	53866457	53866459	53866474	54281486	54286980	54287035	54287073	54290335	54290348	54292657	54292663	54302582	54307338	54307389	54307391	54325478	54325490	54325494	54325503	54326179	54326275	54328166	54328167	54339211	54339285	54348574	54352019	54352021	54356847	54356849	54356850	54356874	54359498	54365450	54365477	54371096	54371112	54371141	54371184	54375147	54409082	54409100	54409700	54410610	54410614	54410625	54420821	54494779	54494824	54711671	54711684	54762928	54762947	54762950	54776410	54776416	54776486	54920847	54920848	54925046	54925077	54939898	54978297	54978304	54980934	54980936	54980951	54981777	54981837	55024865	55024881	55024903	55121830	55121831	55189210	55201272	55201281	55201317	55224247	55249566	55249589	55249658	55278560	55395371	55395378	55395436	55395456	55408282	55412646	55412670	55412678	55525296	55525298	55525305	55525328	55525483	55626540	55626541	55626543	55626546	55906303	55906381	55959076	56209345	56209346	56209376	56651581	56651618	56653232	56653254	56653268	56653269	56653311	56716133	56780541	56780550	56975260	56975283	56975311	56975342	56975369	56983158	57003581	57407750	57407762	57407766	57407781	57429357	57431168	57610605	57610638	57678328	57688384	57688566	57693502	57712250	57716144	57716233	57716243	57817477	57817523	57827482	57829179	57829180	57830792	57912687	57983648	57983649	57983659	58056976	58100215	58100231	58130129	58193931	58193951	58193963	58193965	58193971	58259240	58307888	58307935	58317388	58325675	58326524	58328515	58328516	58328518	58328520	58328635	58328842	58328849	58328931	58328933	58333582	58343777	58343812	58408885	58421981	58443963	58494145	58494146	58495127	58692489	58695189	58697500	58697501	58700886	58700928	58700951	58750534	58767822	58767851	58767869	58774763	58774775	58885593	58918977	58956936	58956966	59111233	59225610	59225636	59237124	59338682	59419179	59419837	59420304	59455515	59463018	59496882	59528603	59577782	59577803	59577804	59577813	59579101	59590385	59686208	59706798	59708286	59708312	59708313	59717231	59717233	59717236	60122840	60469403	60587002	61120432	61191541	61191544	61219226	61583286	61583290	61633049	61829898	61829913	62071483	62071489	62071517	62269458	62269461	62396076	62511656	62511660	62511700	62535418	62535459	62535469	62590280	62590292	62590324	62676066	62691451	62695720	62695731	62695735	62706552	62707039	62731173	62731174	62744520	62744598	62744609	62837396	62901864	62987125	63133939	63246553	63246566	63256075	63261341	63262667	63267201	63267243	63267278	63272893	63272908	63272987	63280613	63280672	63307594	63307595	63307601	63323334	63380760	63380764	63384541	63384544	63423732	63468596	63527827	63560270	63560302	63577051	63577073	63577084	63577123	63577129	63578757	63578763	63578784	63578826	63583642	63583857	63591775	63591797	63600642	63613904	63613918	63613925	63624415	63624416	63624472	63636756	63636758	63636761	63636771	63636790	63656078	63771785	63771787	63771788	63771791	63771813	63771817	63771826	63771834	63851473	63851488	63868000	63949658	63950208	63950223	64077110	64118006	64118014	64118098	64136436	64137759	64137811	64174224	64174232	64353441	64386416	64421990	64427552	64475389	64475390	64475417	64538200	64592787	64592788	64592789	64596698	64722722	64745229	64745242	64852451	64852452	64899724	64899725	64899794	64899812	65129034	65137054	65258856	65267234	65450878	65450881	65502970	65566730	65589479	65589517	65635658	65635692	65636625	65638978	65639058	65705539	65725227	65725281	65817678	65818157	65819401	65819569	65819613	65862058	65862059	65862067	65961872	66009557	66009600	66009605	66009612	66009613	66070448	66080228	66080233	66080262	66080264	66308291	66313343	66313344	66378652	66378658	66394913	66536690	66536691	66627386	66627402	66649928	66652188	66671660	66671693	66671715	66805130	66873665	66879142	66879144	66916214	66916215	66916260	67320736	67628831	67814718	67955608	67955633	68057193	68057203	68057213	68098483	68098599	68098601	68098602	68448310	68465749	68540722	68540724	68566512	68712447	68714242	68751869	68751880	68752631	68752655	68754120	68964376	68968310	69193888	69213772	69263723	69263724	69301284	69509475	69519422	69519455	69539996	69540021	69560970	69686489	69686490	69865078	69867699	69867707	69867711	69873781	69894494	69901229	69901230	69901257	69901267	69901302	69901315	69911089	70116851	70131772	70131801	70165658	70165663	70165672	70174516	70175751	70176097	70176111	70176689	70190624	70211509	70444599	70444623	70448630	70448631	70448642	70469439	70469448	70561374	70561382	70561390	70566479	70566497	70570295	70572130	70572218	70572228	70578398	70578541	70578557	70579997	70580061	70580076	70580086	70660113	70660179	70660180	70660207	70660219	70660223	70660880	70660924	70660931	70795492	70857995	70859779	70862601	70862602	70862603	70884062	71043037	71043065	71043078	71065096	71090768	71090796	71095369	71095376	71108490	71108518	71108532	71108539	71114296	71114366	71159500	71159516	71160044	71160059	71160082	71188460	71188817	71188819	71188868	71337538	71337549	71418586	71575425	71609770	71610225	71610229	71631987	71632022	71632033	71689321	71734314	71871484	71897783	71960020	71960070	71961364	71961397	71961445	71961447	71961452	71961457	72118331	72118395	72118408	72118426	72138284	72138298	72138301	72146250	72146252	72146258	72171476	72179659	72190097	72190162	72208691	72208700	72208702	72208703	72386953	72388066	72388387	72466117	72466138	72466186	72495973	72539678	72640315	72642956	72642996	72757402	72757403	72759139	72759328	72759790	72759829	72766684	72770875	72770967	72805310	72946518	72946566	72946600	72981221	73023193	73023227	73023234	73023235	73023238	73071599	73113807	73173260	73173278	73173304	73208442	73304476	73304508	73383421	73403094	73404785	73406472	73406485	73406548	73406549	73437577	73449050	73488392	73488393	73489930	73617372	73617391	73660145	73861102	73914068	73918491	73939880	73939965	73968149	73968163	73968216	73968217	73968225	73968233	73968234	74013453	74014840	74089215	74104235	74107924	74130285	74130286	74234586	74234596	74306946	74830143	74830152	74830166	74871590	74871643	74888565	74888577	74890494	74890495	74891070	75043097	75043166	75050908	75050956	75055378	75060814	75063556	75196307	75202151	75202494	75202508	75218105	75317709	75393860	75401201	75484268	75484274	75494125	75540607	75554180	75765100	75765142	75786518	75873912	75873916	75873917	75873919	75876112	75892450	75892451	75892477	75999522	75999540	76000318	76000324	76003620	76003675	76024068	76024077	76029860	76029886	76031187	76031204	76031205	76057784	76057792	76057832	76058174	76058637	76137450	76188077	76189347	76189350	76192203	76198575	76205697	76209284	76209287	76209629	76209633	76209634	76298474	76298501	76298524	76352279	76476498	76645986	76646010	76650596	76660481	76660536	76660544	76689612	76735685	76735726	76735737	76739697	76745462	76798517	76835004	76835628	76835653	76836647	76842565	76842572	76842576	76844838	76857064	76858622	76858628	76858653	76887061	76887097	77177062	77381732	77381748	77391574	77408747	77408756	77424534	77425789	77515753	77650884	77650997	77650998	77651028	77651050	77768980	77769014	77769024	77769025	77866162	77868076	77893081	78022427	78066993	78067007	78067018	78067053	78126054	78126061	78126064	78126315	78126380	78168078	78168151	78281706	78303329	78305276	78522857	78523021	78525370	78525388	78525401	78527094	78527169	78527171	78527213	78532526	78532534	78578819	78578839	78608938	78622359	78622368	78622440	78622442	78659335	78659358	78764012	78773258	79092840	79092864	79092865	79098806	79098859	79106255	79109621	79109623	79109641	79109645	79110487	79110488	79171372	79171403	79173090	79175323	79186229	79186244	79394445	79445068	79536595	79536653	79536673	79536683	79787043	79787058	79787062	79787091	79894155	79905592	79905593	79951920	79952240	79952271	79974068	79975979	79975980	79976249	80054099	80059997	80079686	80112469	80112485	80171228	80171243	80171244	80171303	80251573	80251581	80291002	80304275	80345303	80345345	80374907	80374920	80382898	80419809	80419828	80425128	80451168	80451207	80496019	80496061	80517387	80517388	80517390	80517391	80518893	80690831	80751291	80885075	80885093	80885124	80911885	81023662	81023676	81030729	81030741	81030759	81141930	81141939	81141947	81162671	81424879	81424881	81424902	81424926	81424933	81424937	81442853	81452042	81452085	81452101	81463785	81548408	81604543	81642007	81642062	81642092	81642109	81685153	82105985	82448981	82449069	82449086	82488424	82488581	82682024	82682121	82709278	83001458	83001970	83001975	83001990	83143772	83143773	83143792	83157639	83379409	83713470	83713479	83713482	83713520	83721650	83721674	84273726	84323997	84324012	84359654	84359668	84359671	84442017	84469340	84469377	84483372	84483391	84681143	84710994	84710996	84711036	84711041	84800772	85055909	85055910	85055911	85055912	85060426	85060432	85077062	85151066	85151073	85151102	85159945	85159948	85186704	85358292	85358297	85358298	85608684	85641446	85641449	85641492	85716386	85720285	85727953	85727959	85727977	85952596	86022223	86063158	86063207	86077675	86078465	86082422	86101398	86113810	86126901	86127029	86127035	86127036	86139856	86139890	86143739	86167688	86167706	86246641	86246661	86246678	86252665	86260872	86260873	86278571	86342949	86386928	86415962	86415970	86561541	86561551	86561639	86571418	86571433	86625428	86653392	86742945	86761387	86851202	86898796	86898804	87055526	87081744	87081764	87112544	87112809	87196644	87196645	87434352	87492928	87492953	87753712	87791072	88135079	88393065	88924991	88925234	89204820	89204857	89273728	89356550	89491727	89491765	89491766	89948057	89948071	90391691	90406763	90406773	90406775	90406792	90406799	90406810	90742355	90914552	90914582	91057537	91057542	91163620	91245987	91578398	91619617	91622015	91668590	91669575	91669618	91681810	92423367	92505383	92505385	92590079	92590097	92832300	92832325	92873426	93116983	93117018	93124503	93124527	93124534	93276781	93335647	93412267	93412295	93414962	93414966	93414995	93483740	93484135	93892537	93893223	94229567	94273489	94325198	94414319	94431547	94431599	94557474	94739269	94739287	95080865	95080894	95189324	95189337	95189363	95221793	95228323	95342063	95342104	95342136	95509769	95509870	95558297	95605570	95650198	95653894	95662826	95662906	95666792	95834835	95836367	96065959	96065964	96094146	96137450	96656229	96734514	96734528	96742405	97070224	97070225	97204613	97226744	97304248	97533312	97533344	97553170	97553171	97553198	97591402	97595674	97595786	97707423	97707479	97707481	97781849	97931204	97931233	97931253	98089961	98089968	98089998	98424409	98440910	98551812	98551823	98570494	98608630	98610801	98634349	98802122	98802152	98822165	99098691	99098704	99098721	99124619	99281314	99492982	99566559	99566585	99706811	100242102	100332154	100332184	100403446	100465922	100465941	100571110	100571111	100571118	100571157	100591185	100591218	100591225	100597807	100867654	100867658	100867683	100867686	100949841	101044253	101151365	101151378	101284801	101284841	101284842	101443745	101443746	101443749	101443750	101443751	101892331	101892352	101968752	102108232	102420657	102420668	102420676	102535616	102550367	102550413	102619825	102619853	102619856	102785384	103101319	103101342	103101356	103101359	103195476	103462436	103462455	103507851	103803263	103803279	103960402	103960404	103980975	103981015	103981123	103981127	103981132	103981182	103981191	103981218	104025015	104033402	104041605	104041611	104182616	104182655	104182711	104224582	104224615	104231055	104231084	104231105	104231712	104231743	104235895	104235910	104236262	104236264	104319589	104319620	104319621	104319634	104321078	104344098	104357894	104357897	104357908	104401820	104401884	104401909	104401924	104438226	104438459	104458183	104542705	105084362	105446815	105447897	105447958	105510597	105510618	105783047	105783062	105783067	106022931	106106782	106106803	106237302	106527461	106595380	106633153	106633227	106656860	106934528	107382598	107407876	107407895	107540496	107622868	107641272	107641739	107641740	107641761	108015517	108036358	108036396	108037015	108116917	108330252	108422633	108510606	108510608	108984156	109130279	109130307	109140808	109317972	109496005	109543921	109543943	109583396	109678026	109678041	109678044	109824078	110025575	110043842	110043857	110218631	110504836	110508572	110508582	110508597	110508611	110508672	110508678	110508703	110508744	110508746	110516326	110591590	110807074	110886585	110978779	110978781	110978782	111128930	111128968	111128974	111129833	111148529	111403123	111403157	111403171	111403174	111564490	111564494	111565601	111565639	111565667	112012148	112195432	112307323	112307334	112307337	112474889	112474916	112474922	112474924	112592966	112655638	112724655	112724661	112724684	113093956	113093963	113093976	113093988	113093991	113481219	113481241	113520325	113542506	113542600	113542606	113677470	113680701	113680750	113716495	113773662	114050229	114050242	114092525	114125374	114125384	114125391	114125398	114125400	114125412	114125418	114223717	114223723	114223724	114223727	114225602	114225606	114282241	114282262	114482215	114533594	114533620	114590517	114702169	114720835	114736017	114757270	114852015	114866074	114875511	114973139	114983345	115149851	115149858	115149859	115149905	115192687	115588264	115656642	115803912	115803917	115803948	116307058	116329715	116467846	116467856	116522369	116526609	116526622	116526650	116546244	116546263	116562260	116565656	116790906	116816787	116816817	116816818	116816820	117013089	117013090	117013092	117013483	117013484	117061432	117061441	117061443	117364539	117364569	117364573	117364579	117365934	117383484	117505309	117511506	117683873	117683884	117691952	117691980	117775682	117934212	117934213	118219509	118466338	118493402	118503236	118503247	118524820	118524859	118524881	118524889	118524940	118524950	118566042	118581391	118581405	118581411	118581423	118581638	118581652	118581660	118581667	118581670	118581678	118581681	118717969	118717970	118717993	118769691	118791231	118802266	118870364	118938073	119012547	119012575	119014287	119053290	119056041	119064997	119065360	119073892	119073917	119081517	119177721	119177766	119179532	119179562	119194375	119343937	119497288	119497319	119497320	119590771	119702917	119702966	119702997	119708716	119708736	119708737	119712006	119717123	119717124	119745731	119747245	119747246	119748335	119748337	119763072	119763103	119768570	119768580	119768582	119782952	119783115	120028328	120054303	120082675	120106702	120106711	120106713	120134868	120150026	120150031	120150034	120150045	120196280	120196309	120326562	120326583	120326589	120326595	120422460	120422517	120431392	120542380	120554245	120554264	120641314	120641318	120641329	120641330	120641331	120641335	120641340	120641341	120641345	120641346	120641353	120641354	120641357	120653547	120653578	120653587	120653589	120750609	121006815	121006827	121103581	121287514	121287515	121287523	121287527	121287535	121287550	121287565	121431829	121649402	121667874	121667882	121667885	121667910	121667914	121667918	121924689	121924691	121924693	121925179	122136993	122137001	122137010	122153797	122153798	122160493	122160528	122160544	122243274	122264663	122264677	122264686	122366277	122429064	122518819	122518842	122528627	122528634	122528679	122777633	122951802	122951803	122951840	122951853	123105970	123390542	123390562	123390563	123554195	123554249	123615200	123615240	123713746	123713772	123713798	123966188	123966194	123966201	123966203	123966228	123966235	123966237	124141366	124494303	124494304	124672018	124831391	125447802	125447812	125807706	125807707	125937255	126415189	126415204	126415214	126417893	126851243	126851244	126853257	126853269	127107146	127130696	127171321	127184477	127418240	127418266	127418795	127418797	127538114	127612956	127651398	127663747	127663754	127663762	127663805	127680173	127680178	127787130	127792698	127792745	127857209	128056640	128057968	128058021	128085186	128088770	128308358	128337287	128337288	128337321	128379175	128379179	128379191	128379203	128379271	128437245	128437255	128437270	128437278	128437293	128437297	128512970	128829322	128829331	128829332	128829971	128891999	128970577	128970601	129253404	129253424	129253531	129253532	129313047	129457775	129457782	129542986	129542987	129563095	129563122	129741224	129741225	130050553	130050561	130065133	130065178	130098684	130098719	130166308	130538967	130539004	130654314	130835815	130918994	130919025	131169366	131169375	131247448	131283817	131283870	131283993	131497631	131627929	131627946	132021474	132021479	132021530	132191470	132742231	132742237	132742251	132742256	132742268	132742284	132742302	132747148	132747162	132747164	132747167	132747179	132874567	132980742	132980745	132980786	132980789	133322607	133396727	133396737	133396776	133670009	133670013	133670016	133684937	133684938	133684973	133684981	133684985	133684995	133685008	133685025	133685089	133699764	133821786	133821793	133821807	133865502	133871554	134004953	134021992	134668238	134668260	134874126	134874139	134874173	135019391	135042644	135073004	135138136	135465838	135465842	135465870	135465873	135555009	135568863	135568877	135568920	135755057	135755093	135755100	135806956	135806957	135935629	136049369	136258111	136258116	136286200	136384589	136384606	136479254	136684093	136746879	136746893	136746896	136746915	136746916	136749950	136749959	137004464	137046826	137065312	137065319	137280884	137280914	137328276	137328277	137431943	137431949	137460684	137460687	138018730	138018755	138388737	138461451	138463372	138463393	138463420	138466395	138483012	138577647	138577675	138577676	138583046	138583066	138799138	138799168	139029296	139094131	139094132	139094161	139094169	139155554	139176385	139176418	139176887	139385445	139668208	139668234	139668240	139769005	140150890	140220812	140220813	140220856	140224275	140224301	140224308	140224311	140224321	140716379	141280359	141300213	141300245	141308058	141308062	141308094	141331837	141351032	141438281	141439423	141439444	141442310	141499382	141531366	141541966	141541974	141541983	141548233	141550681	141550697	141555875	141558093	141558094	141576714	141576741	141576865	141577122	141708669	141709792	141710780	141710790	141714294	141725618	141725619	141725697	141725712	141780779	141813737	141813743	141813744	141821638	141821641	141821663	141821665	141821666	141821677	141864667	141865114	141866049	142116763	142116769	142117491	142117536	142161942	142161954	142176343	142176366	142554965	142554966	142675431	142816240	142816274	142816293	142816310	142816320	142926065	142926110	142952115	142953386	142953394	143154695	143154696	143163956	143163966	143163969	143164019	143164036	143170892	143483625	143556448	143559096	143723874	144027201	144178385	144375806	144375812	144375817	144375826	144375828	144575339	144902384	144902385	144998691	145083517	145086280	145086288	145086289	145086298	145086311	145086331	145086354	145086355	145247181	145247205	145255391	145302370	145302371	145318658	145320398	145328381	145328382	145389004	145394465	145394478	145394997	145399597	145517643	145517645	145517660	145561495	145566638	145607404	145607413	145607421	145607435	146071810	146071839	146076420	146076572	146076601	146076603	146588721	146663902	147578253	147578295	147614218	147808082	147809921	147810482	147811679	147811746	147811780	147813602	147813616	147813911	147876151	147876160	147876174	147897187	147897204	147970264	148199678	148199684	148199689	148281003	148281022	148281031	148281063	148313397	148313425	148393885	148681820	148681831	148681840	148685754	148685784	148688667	148762554	148762582	149042611	149042640	149133762	149274696	149330944	149330989	149634759	149725068	149725086	149733249	149742570	149742645	149742646	149907433	150002119	150187730	150187732	150187733	150187767	150242288	150261976	150262049	150268672	150268701	150269223	150269228	150269232	150269235	150269255	150269264	150269320	150269328	150316462	150425052	150478517	150478518	150632357	150748368	150769996	151009895	151365199	151476539	151476552	151774018	151774043	151895159	151895176	151905516	151905520	151905526	152183963	152197723	152422068	152422089	152782243	152802345	152802360	152802367	152836645	152914729	152914757	152914768	152914830	153001525	153001570	153299479	153488000	153673366	153752797	154230447	154230450	154230485	154504291	154504327	154694612	154694648	154696444	154829043	155025817	155096625	155189985	155189994	155485626	155485628	155485630	155490806	155582962	155594212	155684838	155684858	155684886	155900148	155906700	155906734	155906742	155907198	155907204	155907208	155907211	156018138	156018141	156018187	156124686	156124700	156124716	156142374	156142381	156142585	156142622	156143170	156143222	156143227	156143239	156260579	156260603	156260632	156300947	156300995	156303761	156335542	156335543	156365712	156413823	156413835	156413854	156512108	156648677	156648691	156655687	156657122	156700924	156700938	156706983	156707001	156707022	156707084	156707148	156753543	156764332	156764348	156764378	156764432	156795634	156796091	156812215	156815201	156824188	156824204	156824208	156827914	156878737	156878782	156878808	156878810	156878812	156944437	157100812	157132312	157135903	157135915	157146112	157293318	157293321	157293331	157347022	157750911	157860167	157860193	157860208	157860216	157860218	157860221	157860242	157966251	157966273	158127925	158226702	158388552	158446441	158448691	158448692	158448694	158448696	158448699	158448788	158448820	158448821	158594398	158612971	158621198	158621271	158621275	158627149	158654937	158654945	158654969	158891131	158891150	159032185	159113975	159113989	159113990	159113991	159198009	159198010	159198013	159255220	159264706	159289921	159678333	159690696	159690723	159797751	159831891	159831893	159831894	159831912	159832241	159875911	159875936	159875966	159875973	159912893	160127925	160127930	160139190	160334546	160334549	160334558	160334573	160352882	160360643	160387559	160407628	160407639	160407660	160407661	160407667	160411140	160411151	160411175	160496391	160496392	160496425	160524982	160525000	160536324	160557484	160557546	160676169	160676189	160691263	160846334	160846380	160991745	160991803	160991831	160992904	161069902	161290024	161290048	161304055	161339320	161339340	161342215	161342233	161361669	161361671	161361677	161361696	161543685	161543710	161543724	161555656	161555665	161555670	161556143	161556802	161556820	161591215	161591218	161591231	161591260	161591261	161593930	161597188	161604139	161604377	161604393	161628422	161628500	161747413	161747466	161747487	161747492	161752541	161781681	161872118	161896767	161904146	161912127	161912171	161912340	161912355	161919359	161919394	161919417	161979563	161982291	161982293	161986736	161986738	162307422	162376635	162376645	162376659	162398712	162505567	162652215	162652244	162652258	162652291	162652329	162662535	162695950	162695961	162696057	162707843	162707866	162707871	162776504	162776519	162783459	162783475	162913283	163033437	163033438	163126942	163129639	163173351	163332377	163361290	163439940	163439952	163439978	163439983	163567111	163598261	163598296	163664625	163693158	163711518	163711526	163711542	163711547	163711554	163736839	163887890	163887915	163887924	163889012	163889015	163889041	164058096	164175050	164283853	164283856	164283875	164283884	164324515	164324525	164350410	164485058	164485067	164642888	164660109	164742996	164850233	164997776	165189697	165189701	165218995	165232521	165459195	165568033	165568108	165568537	165721236	165758128	165933655	165933664	165933702	165933704	165933727	166083326	166314623	166480835	166483464	166627946	166627952	166627975	166808935	166808936	166931575	167052388	167052402	167052411	167052413	167315666	167325837	167506451	167645289	167735626	167772588	167988949	167988960	167988980	168405685	168405687	168405707	168405719	168481857	168495687	168586915	168592061	168592073	168760040	168779868	169060405	169060421	169060423	169268618	169282765	169316290	169520226	169520227	169612987	169613016	169650737	169650738	169679054	169679097	169683663	169726040	169997658	170000216	170000695	170016934	170036922	170036931	170072063	170072085	170152707	170160745	170347213	170353231	170353986	170355784	170355856	170422238	170422249	170537750	170561135	170580197	170580239	170580245	170580271	170582415	170664232	170664259	170664267	170664274	170664277	170730671	170732255	170849086	170849093	170849106	170860958	171013592	171013595	171064004	171064010	171064017	171108824	171150679	171150705	171232370	171254989	171254991	171255007	171321538	171321602	171321608	171327641	171327651	171327690	171330560	171332232	171332246	171414803	171414807	171463961	171634864	171634868	171634906	171641125	171641166	171662101	171746938	171746952	171821271	172040358	172040376	172102107	172102112	172102233	172156878	172156897	172156898	172156913	172156932	172156978	172156992	172156994	172157000	172182577	172182578	172182607	172699512	172699518	172824059	172824079	172934407	172934441	172965090	172965094	172971501	172971529	173128235	173196115	173196117	173196574	173326868	173388450	173446704	173446754	173446762	173450896	173450919	173472525	173472533	173472576	173472577	173472582	173476644	173479555	173479580	173479583	173479625	173498747	173498758	173502582	173642352	173663650	173679989	173682474	173682506	173786547	173970815	173970818	173970825	173970837	173970857	174028230	174119657	174119667	174348963	174348967	174349034	174351705	174386769	174386807	174386812	174386815	174430682	174430695	174430708	174430719	174624421	174628062	174724469	174776584	174865155	174898148	174898179	175193811	175193831	175193834	175193835	175193836	175500560	175500598	175506282	175506313	175510848	175570434	175570435	175570438	175570441	175570445	175570527	175723208	175777846	175847606	175889915	175929310	175929332	175929339	175929355	175929381	175952835	176178549	176324884	176328933	176354765	176381817	176381832	176381836	176383722	176383736	176383749	176383754	176383755	176386521	176386697	176559555	176559621	176565747	176565783	176565806	176616097	176616098	176617913	176781863	176790149	176790150	176799841	176819470	177004959	177004975	177121521	177136029	177136038	177138998	177140988	177141038	177207179	177235357	177286773	177286786	177286804	177298311	177323236	177344398	177344407	177349297	177349308	177349315	177627048	177685166	177690623	178057128	178189310	178189363	178231623	178231645	178231677	178231688	178231693	178231723	178231728	178244067	178244068	178255665	178255711	178255718	178264329	178269308	178433301	178705969	178706186	178729288	178729318	178749658	178749692	178749731	178749742	178751887	178751923	178827890	178827950	178840081	178840105	178881491	178881526	178881529	178881536	178881539	178881541	178897723	178897745	178944249	179095335	179095358	179105765	179105808	179105819	179105957	179105968	179105969	179109491	179131073	179131074	179131076	179133823	179133846	179134120	179136273	179136316	179149638	179149647	179149676	179151834	179412938	179412939	179426436	179576990	179992185	179992202	179992208	179992217	179992219	180104161	180315254	180315256	180453486	180461690	180461716	180488052	180488120	180488125	180488141	180488959	180488977	180651405	180651422	180764779	180893957	180893982	180934456	180934459	180934590	180944704	180980276	181339100	181339104	181363489	181420532	181422395	181436583	181436584	181474147	181559817	181559874	181598875	181598938	181598941	181645544	181676414	181710096	181712054	181712074	181712077	181718810	181720499	181721730	181724336	181737122	181737125	181737130	181737139	181737427	181809089	181809107	181822538	181925270	182119587	182119606	182223304	182223329	182223374	182239088	182249734	182249809	182257990	182264644	182270598	182270599	182324433	182324449	182353401	182355677	182375581	182375590	182376589	182530759	182592800	182592801	182592818	182650460	182668800	182668827	182669036	182671432	182671442	182671447	182671836	182671857	182952372	182969630	183271334	183310496	183310504	183317118	183317130	183317144	183337808	183337809	183337834	183337840	183419153	183419192	183419201	183501452	183515753	183515763	183515764	183536886	183536892	183537428	183554345	183554384	183554385	183554397	183554399	183554400	183554402	183557836	183560886	183579829	183579868	183640857	183657762	183657769	183691656	183691666	183749110	183765590	183767500	183786119	183815643	183815670	183905413	183905426	183958669	183958968	184004732	184035252	184074335	184074336	184077430	184081808	184119583	184122868	184218819	184218823	184219939	184225525	184225531	184225555	184347576	184377417	184377441	184377452	184377466	184500438	184504560	184504626	184510127	184562050	184665285	184701952	184704729	184706005	184756173	184768309	184799883	185006537	185006556	185074668	185074673	185077230	185077267	185079703	185079714	185079729	185192931	185192932	185192960	185192965	185192968	185200919	185222731	185245207	185354760	185358979	185507177	185507855	185589080	185589091	185605123	185725670	186071784	186072301	186143632	186387007	186387008	186387027	186478314	186478339	186478340	186491334	186549706	186549723	186613808	186858730	186858731	186961916	186961918	186994924	187026446	187040377	187049111	187157851	187157862	187157883	187161846	187162497	187199920	187199947	187199963	187199973	187208504	187208527	187370887	187377132	187384553	187675360	187675368	187717615	187717625	187718397	187818104	187868511	187873123	187873144	187873147	187933272	187950306	187950311	187950423	188078163	188091542	188172239	188268896	188268939	188268955	188268980	188344947	188407497	188407848	188478560	188514269	188522007	188588723	188723576	188723620	188822377	188996051	189022863	189074115	189074129	189074153	189222606	189222610	189222639	189225605	189289996	189289998	189290002	189336782	189436036	189436773	189497491	189497513	189661654	189661677	189661697	189661698	189691722	189896947	189896948	190158330	190158331	190158349	190167130	190199945	190199961	190256290	190273080	190273088	190276544	190276549	190276585	190492364	190802609	190802628	190802661	190838582	190838625	191068553	191068585	191068586	191068897	191119274	191119275	191199379	191199416	191204021	191296787	191296868	191546922	191546928	191546929	191546930	191593169	191593202	191596139	191596296	191596326	191598021	191598851	191682022	191682057	191682067	191801001	191801002	191801040	191801043	191801046	191811117	191811149	191812447	191874558	191874562	192150436	192186924	192186925	192213644	192213664	192254303	192254307	192254319	192254321	192254329	192254330	192254342	192292669	192359481	192360368	192470153	192484792	192484885	192602305	192627927	192627954	192627955	192729212	192746289	192746501	192750810	192805751	192827108	192838967	192987949	192987975	193007703	193007709	193036861	193088017	193194883	193195345	193203355	193203373	193247862	193249270	193256068	193258033	193267921	193703043	193703051	193745720	193745734	193745816	193756729	193757437	193793173	193798351	193832839	193832858	193853341	193853369	193973534	193973535	194048979	194048983	194102337	194102351	194102353	194102374	194189760	194192230	194192344	194192446	194332394	194351537	194654560	194886150	194886164	194945652	194945669	195095461	195095472	195117061	195205455	195247557	195247559	195248166	195249406	195265423	195481693	195481849	195482270	195482288	195488916	195531230	195531259	195555675	195578567	195611536	195623188	195623269	195623275	195665461	195746113	195746160	195747483	195763198	195845639	195853008	195853012	195853042	196096887	196096914	196150011	196407435	196478780	196494833	196692221	196692235	196692266	196699914	196726779	196726781	196726816	196726825	196726828	196726839	196727703	196747874	196747880	196996634	196996651	197007670	197204144	197232720	197232802	197312721	197313515	197333489	197333490	197361166	197366698	197367788	197368051	197368055	197373477	197380150	197385080	197385106	197385114	197424489	197424554	197424575	197426584	197426598	197426604	197426815	197475568	197498104	197498161	197504475	197508202	197518084	197520549	197629029	197629072	197629078	197681488	197747614	197747615	198385695	198514168	198583532	198585706	198698038	198750129	198750141	198750156	198842028	198842029	198842063	198961195	198961236	198961246	198967398	198967451	198967461	199032663	199153615	199153619	199161223	199199419	199199459	199205016	199362942	199462052	199480968	199552562	199559127	199738276	199738310	199738339	199821358	199828574	199864368	199864391	199864400	199909234	199938012	199938013	199938050	199938064	199951189	199951190	199951214	199976219	199976236	200020765	200020774	200025211	200032882	200354648	200355588	200360992	200361070	200466369	200656837	200759024	200759034	200759047	200759087	200976752	200976813	200984823	200984850	200984858	201036783	201041783	201116704	201116705	201116709	201116741	201312372	201312384	201312412	201312414	201324764	201324766	201402256	201409259	201430951	201430997	201431133	201431137	201568379	201601499	201656656	201742930	201834018	201860563	201860581	201860603	201885263	201908531	201933565	201948742	202138161	202138627	202145877	202279801	202279815	202336202	202466558	202478880	202478890	202482890	202482896	202484759	202572032	202678571	202680289	202680336	202680344	202696679	202723029	202816880	202816896	202816916	202816925	202930268	202930298	202930299	202983361	203008742	203008771	203008774	203118041	203146994	203153513	203153571	203241897	203351607	203351649	203351652	203627902	203630121	203630124	203637153	203718474	203758149	204365262	204411422	204415349	204415382	204434580	204458386	204470027	204470039	204470067	204554661	204558602	204558648	204558922	204642212	204681682	204724801	204762722	204762747	204763836	204824320	204843906	204879638	204879663	204885282	205066005	205145127	205709194	205709214	205709240	205854822	205876047	205916618	205967638	205983257	205983272	205983285	206000505	206000506	206000508	206000539	206000540	206000550	206201073	206237350	206237371	206260028	206260936	206273595	206277926	206423416	206434692	206434848	206435496	206437722	206437737	206451076	206452026	206452060	206452092	206462241	206462257	206462260	206462606	206462656	206464455	206496875	206496888	206507038	206507053	206507125	206509158	206509197	206509618	206509620	206527395	206564021	206564032	206628766	206631140	206631340	206638809	206638818	206638878	206639307	206639357	206780650	206780655	206780714	206780741	206780742	206780817	206781486	206781516	206903306	206903322	206903327	206903356	206991105	206991131	207008749	207601656	207649759	207737662	207739401	207889254	207889266	207891214	207917093	207917105	208045725	208045726	208049908	208104400	208107459	208110320	208110400	208110401	208110402	208182067	208182170	208311276	208475123	208475132	208475134	208475144	208490432	208490439	208580844	208580853	208580863	208806587	208806589	208806595	208806629	208939498	208939510	208939513	209023515	209023563	209028817	209138856	209138875	209259877	209259900	209259904	209420580	209420583	209420617	209491221	209538338	209538353	209538370	209538380	209563348	209563349	209773231	209773241	209914166	209914169	210147774	210147804	210157959	210269089	210310858	210310863	210357514	210380423	210411831	210411845	210411865	210423245	210487218	210652940	210800625	210800639	210986757	211085422	211085437	211085444	211307301	211307303	211307321	211317397	211338775	211338825	211338827	211338853	211373496	211415845	211415884	211463347	211463351	211463365	211463381	211509660	211513765	211592777	211593450	211629150	211650861	211653935	211653936	211829350	211831002	211897598	211948428	211948525	211972200	211972430	211972441	211972446	211972488	211972511	212029155	212031086	212031094	212075663	212252922	212252937	212257523	212334099	212334112	212345943	212345952	213358242	213596121	213596162	213768668	213768683	213793554	213864760	213874749	214014225	214143529	214143562	214143583	214143596	214143645	214244432	214244444	214244463	214267498	214335117	214335160	214435510	214435535	214483844	214483877	214483878	214484194	214484224	214508791	214608737	214608784	214812222	214812239	214812242	214970163	214970203	214976762	214976779	214976780	214979771	215017417	215017827	215056683	215065886	215066038	215149240	215191091	215258282	215263991	215264028	215264029	215266265	215274727	215335091	215358327	215453802	215454944	215469422	215469425	215469439	215502441	215511344	215522726	215522764	215536057	215667358	215717139	215718643	215725273	215730695	215730737	215735007	215749902	215750172	215750178	215851692	215851705	215852655	215852656	215854488	215854521	215873506	215873782	215898525	216033664	216033665	216112882	216112925	216112926	216113387	216125647	216142636	216142644	216142667	216142669	216347179	216347181	216347229	216347254	216412678	216428813	216495181	216495187	216867256	216867271	216867302	217008131	217008136	217008155	217008156	217008159	217035980	217036025	217041501	217376847	217390606	217451791	217977987	217997995	218032925	218059259	218059290	218061797	218077445	218077458	218113208	218113211	218113213	218113214	218113592	218166408	218189437	218189454	218189455	218191430	218280561	218280563	218280564	218287091	218287115	218349980	218379268	218379698	218390276	218413538	218413539	218459994	218460033	218509219	218560536	218560539	218560560	218565037	218565092	218697204	218704019	218704059	218966861	218967327	218967361	218976116	218976124	219015180	219022208	219024384	219024398	219024401	219024413	219155830	219155855	219155869	219259342	219259376	219288469	219288478	219288493	219294021	219463765	219463769	219488420	219496944	219496970	219501496	219747427	219747434	219747442	219747453	219747454	219747456	219747458	219747463	219747464	219747467	219975013	220051836	220052486	220216654	220216667	220491596	220491599	220491628	220491633	220880843	220880866	220931740	220948824	221067920	221077070	221286548	221305138	221321862	221493414	221690770	221690776	221901742	221901748	221911750	222049773	222061719	222068089	222068092	222245099	222463650	222551736	222551777	222785527	222844501	222844523	223094610	223456219	223543635	223647398	223818186	223825528	223846409	223846434	223846454	223846489	223846512	223846760	223846773	223846811	223917742	223930691	223930721	223930727	223943321	223945403	223956231	223956241	223956258	223994694	224039918	224039921	224040143	224066216	224066222	224066529	224151488	224151489	224159850	224165881	224165882	224165916	224170471	224188456	224188457	224188458	224188473	224188506	224188563	224188578	224235677	224243914	224243934	224296341	224296352	224302940	224303067	224303071	224319424	224319432	224319433	224328568	224328675	224328683	224353417	224354015	224382441	224382529	224385325	224386756	224392560	224392567	224392596	224396401	224427470	224436533	224518331	224518363	224520281	224520291	224644714	224644926	224644927	224644964	224651377	224651405	224651433	224651434	224651445	224922773	224932336	224992813	225025270	225121677	225121679	225129995	225130887	225130916	225182636	225226908	225264940	225412593	225412617	225414436	225646355	225646359	225646368	225646380	225690935	225707354	225728928	225733029	225761274	225761277	225761286	225761293	225761297	225761315	225761324	225804554	225804556	225944595	225991006	226114460	226145579	226263713	226264104	226264238	226305736	226305820	226305835	226305872	226340639	226363297	226365852	226471820	226522454	226522461	226525846	226525895	226544638	226548792	226552681	226552757	226552763	226618845	226618846	226618847	226618849	226618855	226618883	226618890	226753888	226753895	226753896	226781878	226781967	226781986	226900651	226900658	226900665	226900679	226900694	226989073	226989108	227069848	227072524	227072538	227076942	227080032	227127891	227134061	227134072	227134075	227134112	227169911	227169912	227169913	227169921	227173018	227173020	227191918	227191932	227191936	227191945	227222635	227223137	227223143	227268186	227268202	227268203	227268206	227268207	227268210	227274261	227296334	227311903	227398137	227461599	227629688	227776465	227816758	227816816	227823409	227870191	227870212	227964750	227964779	227964782	228039081	228039113	228158115	228158116	228158117	228651072	228651085	228651093	228651112	228665114	228715667	228848101	228869430	228945253	228945328	228977895	228995874	228995952	229003427	229005842	229251960	229251962	229276161	229280766	229348027	229350726	229350727	229350728	229360551	229360841	229377307	229516758	229516777	229516778	229516779	229712113	229712115	229771777	229771779	229836275	229923536	229923538	229923547	229927359	229949300	229949311	230014505	230014543	230014556	230328118	230358780	230358796	230358799	230447462	230447507	230447514	230447516	230447554	230471730	230471754	230471757	230483483	230483506	230483507	230540192	230608349	230620575	230620576	230620577	230622485	230622486	230622487	230622489	230625064	230625085	230686711	230704290	230769531	230793015	230793084	230795159	230801568	230801571	230801575	230801606	230952446	230952475	231099656	231099674	231100943	231102131	231102199	231102285	231102308	231231445	231236471	231274197	231394813	231394834	231394836	231412465	231412482	231448224	231448262	231448263	231465872	231465873	231504742	231504745	231505443	231506956	231508653	231510592	231522325	231523600	231523634	231523640	231526279	231527453	231531309	231531333	231531337	231531339	231534920	231534944	231565080	231565113	231565133	231574659	231575265	231575313	231589853	231609647	231609664	231609666	231677722	231677744	231747911	231747916	231747919	231747923	231747931	231902402	231902474	232059643	232059671	232061284	232061317	232080016	232136829	232177250	232184039	232184862	232184882	232184910	232184916	232205694	232213299	232213315	232213334	232233229	232288848	232289976	232289997	232344154	232344177	232344849	232344903	232345014	232380924	232384174	232385556	232385557	232385559	232385577	232385591	232385645	232412729	232412731	232412734	232412752	232412762	232412767	232452908	232452913	232513489	232545805	232564055	232651327	232651354	232651420	232651435	232708163	232737122	232737627	232737663	232741797	232747057	232899570	232899588	232903367	232903370	232903388	232904402	232904415	232922611	232932970	232933061	232936779	232936828	232942406	233160236	233183086	233183168	233196503	233196513	233231071	233231116	233246224	233317000	233317001	233317008	233317011	233317019	233317021	233317022	233317024	233317043	233431677	233446303	233446323	233446333	233446335	233446336	233455413	233701265	233701281	233701303	233701309	233701321	233836104	233842962	233842992	233953099	234014365	234090561	234158535	234158545	234158551	234343831	234387143	234388479	234388573	234396246	234461918	234748643	234767196	234771681	234775047	234775052	234777635	234780029	234780063	234831112	234944244	234944272	234945067	234947363	234947389	234991666	234997364	235012658	235012710	235012720	235012782	235012800	235012801	235036606	235214696	235222078	235224008	235224071	235409116	235572889	235613577	235613579	235613601	235657033	235663537	235663540	235663549	235663561	235663572	235712551	235712562	235717066	235830530	235834671	235839152	235839212	235848096	235917169	235917236	236036091	236100298	236100331	236109246	236113290	236121831	236166554	236166557	236176065	236179292	236277158	236277216	236317844	236343832	236343853	236343876	236353365	236353369	236395200	236443314	236443323	236458836	236458837	236604760	236620812	236676207	236682323	236739711	236827436	236956744	236956753	236956758	237017567	237091047	237091056	237091088	237091091	237091151	237222423	237222431	237222435	237425614	237425615	237425616	237425617	237425618	237462146	237462153	237462154	237553068	237679432	237679807	237742942	237756503	237853289	238287202	238287232	238611765	238722609	238733711	238733712	238733718	238831309	238891283	238897199	238998710	239023754	239056641	239096219	239101791	239110479	239139478	239149400	239149444	239163841	239166335	239169257	239179828	239191778	239199146	239199160	239199161	239199167	239199607	239201509	239207345	239207346	239207372	239207489	239207494	239207508	239221856	239221857	239228407	239244683	239261565	239262708	239262713	239262714	239273894	239273912	239288091	239299451	239303829	239307953	239308693	239308694	239313549	239335096	239373721	239373874	239373901	239380014	239383070	239383148	239402852	239402863	239402865	239406625	239406627	239407361	239610971	239612664	239674506	239735473	239739434	239742650	239744839	239744851	239744862	239764413	239768842	239789787	239840690	239880949	239880964	239928068	240029533	240130581	240130590	240140535	240143813	240143816	240143858	240171991	240222442	240235753	240235776	240248177	240265472	240266135	240266156	240281652	240306847	240306862	240310801	240314276	240319019	240520371	240520384	240526525	240540038	240613628	240889439	240906442	240906450	240906471	240906476	240920645	240920682	240936039	240991346	240991355	241247808	241251597	241251641	241251686	241349338	241349371	241456881	241456902	241641044	241678819	241708921	241721601	241721700	241753649	241773171	241839916	241870168	241896783	241896813	241896837	241896838	241896839	241960345	241966875	242092495	242092496	242092499	242092504	242092533	242114528	242184293	242259262	242279950	242329966	242329994	242330093	242330097	242330557	242333504	242377933	242380056	242383720	242391706	242392285	242481467	242505507	242570566	242688691	242702980	242702986	242703006	242912525	242916236	242946168	242946215	242946217	242946256	242946257	242946280	242946290	242946298	242946613	242946632	242946645	242946646	242946655	242963458	243000433	243000452	243000463	243110329	243110330	243151644	243221389	243221390	243331328	243368484	243368486	243384220	243392048	243392062	243393594	243478699	243478734	243574099	243576993	243581888	243628117	243733825	243733837	243733840	243733972	243733973	243733982	243739308	243739677	243741345	243745004	243745206	243745210	243746855	243746866	243791169	243791170	243791190	243829890	243906115	243939246	243944225	243976244	244024503	244074504	244074506	244074532	244118190	244118197	244254518	244254545	244254546	244254547	244475172	244616054	244639343	244694187	244866644	244897482	244897869	244898138	244971514	244973760	245061993	245238974	245238986	245288494	245288496	245288500	245288501	245288509	245307051	245307074	245307131	245307137	245311820	245314555	245314589	245314590	245489445	245489446	245489447	245489454	245489455	245489458	245489459	245544842	245562285	245634731	245728602	245813180	245813182	245814773	245907520	245915557	246023184	246057178	246057585	246057649	246084763	246086386	246133782	246223577	246225059	246225084	246226055	246307049	246538686	246635202	246635566	246642281	246642306	246683103	246683143	246684365	246684447	246684477	246684538	246684544	246684545	246687006	246687027	247112865	247224379	247233558	247233564	247239406	247243275	247406074	247425485	247425519	247607355	247607396	247607606	247610178	247615478	247615487	247615488	247619714	247621156	247621177	247621179	247621181	247630757	247630762	247634045	247642946	247642982	247643426	247643480	247643481	247643494	247643496	247643512	247671244	247734454	247747976	247747983	247824177	247832013	247832049	247832050	247832051	247837324	247884745	247892933	247892952	247892960	247899677	247904951	247904986	247914993	247914996	247914998	247915026	247915039	247915040	247941065	247941079	247941089	247954623	248105191	248105195	248144429	248144436	248279926	248283969	248414429	248414471	248438601	248438602	248617423	248617448	248648298	248674267	248767215	248773935	248780131	248810902	248908555	248970395	248970396	248970412	248970430	248995196	248995199	249115686	249129400	249129413	249138271	249138273	249138289	249138292	249175187	249175188	249175255	249175298	249194756	249194757	249256872	249315352	249434563	249648217	249661489	249661492	249661493	249661505	249758820	249870772	249886720	249886721	249886744	249897051	249897083	249897085	249987817	249987829	249997868	250001228	250001252	250015786	250030668	250030676	250047328	250047344	250054583	250054591	250054593	250054631	250091539	250097079	250148688	250148707	250175136	250209318	250209345	250419324	250762064	250762130	250763269	250802238	250811960	250813018	250832967	250874547	250888470	250929347	250967793	251001445	251001457	251009009	251009034	251009035	251010954	251114786	251114942	251114977	251114986	251138110	251247494	251247549	251258015	251282987	251283038	251283061	251283065	251303437	251485959	251485977	251486001	251489772	251489996	251490010	251491236	251491907	251496112	251517958	251519447	251525202	251598670	251602276	251602299	251602305	251602727	251602728	251624110	251820334	251820341	251820357	251843038	251843100	251879027	251887581	251935776	252273655	252542150	252542151	252711953	252815821	252841002	252841026	252843352	252847699	252847713	252851033	252851470	252851489	252933954	252956903	252956908	253212523	253226400	253335281	253335289	253337066	253364641	253364671	253364674	253364687	253551626	253567149	253585899	253855586	254056840	254056899	254058265	254058305	254059699	254059703	254059737	254107601	254185118	254185156	254204821	254229916	254233281	254248580	254248620	254248621	254293200	254295403	254295916	254298267	254304444	254323818	254333110	254477126	254606373	254650403	254652786	254716301	254785033	254814147	254814437	254814450	254814468	254955913	254971778	254971829	254971830	254973405	254973413	254974201	254974242	254974279	254974330	254984681	254984694	254996540	254996621	254996644	255008878	255015741	255037514	255040024	255040060	255040071	255040080	255041477	255043594	255079586	255235190	255241460	255241474	255241522	255314908	255314921	255428983	255428995	255429210	255463836	255502608	255502615	255502623	255502637	255502646	255564275	255564276	255564277	255564278	255564279	255564280	255564281	255564282	255564753	255565157	255565318	255566474	255566514	255567248	255573968	255574022	255687676	255794202	255881740	255889377	255928570	256026574	256036054	256038829	256044387	256044405	256132099	256135113	256175612	256175641	256175647	256205616	256288915	256292505	256334879	256336194	256338975	256339753	256378002	256458380	256459477	256514855	256514879	256514931	256514995	256517941	256594304	256594305	256594308	256594310	256594319	256594714	256594717	256596318	256596457	256596458	256596459	256607985	256611693	256631971	256631974	256639657	256650789	256651242	256651253	256762180	256778032	256778033	256778043	256778141	256778955	256779109	256779110	256779113	256779115	256779824	256780884	256780911	256786380	256786431	256786780	256786817	256786861	256796118	256797436	256797463	256797469	256797481	256797571	256797577	256797610	256797661	256843373	256843390	256843590	256883814	256883839	256883884	256896422	256929162	256940062	256970401	256990368	257059817	257059915	257060084	257074668	257074694	257083086	257085203	257085204	257085212	257085215	257085496	257085593	257085620	257193260	257193354	257193834	257199241	257201614	257203887	257203901	257210116	257211189	257231406	257231407	257231457	257231472	257231482	257263635	257263648	257263649	257263651	257263653	257263672	257263685	257297238	257297240	257297264	257297355	257312485	257478819	257478867	257478997	257786171	257789045	257828712	257828736	257848524	257906349	257912978	257913061	257915738	257918672	257931337	257931338	257931365	257936586	257981706	257999279	258083944	258083945	258083987	258084005	258110092	258110093	258110097	258110101	258143427	258246704	258247691	258247784	258247789	258254577	258256403	258256723	258261628	258261633	258261647	258261654	258261655	258261697	258288560	258288568	258338361	258338382	258338495	258338499	258345790	258346411	258346412	258363439	258408598	258424493	258493153	258496331	258524584	258524693	258570247	258639307	258654031	258654434	258654436	258656177	258656180	258656215	258658743	258676159	258679262	258690038	258701587	258701595	258701596	258701673	258707922	258710967	258716989	258721842	258724282	258724315	258771763	258771793	258771814	258943598	258943639	258943679	258945450	258948504	258948525	258948527	258948528	258949906	258957271	259274924	259275388	259275400	259275412	259277518	259368924	259388649	259388745	259388761	259388956	259389009	259429090	259429093	259429096	259430874	259430889	259430908	259462798	259518460	259529088	259529098	259554509	259570078	259570079	259570080	259573799	259586785	259586799	259595700	259599419	259668278	259680093	259680094	259760099	259760186	259760195	259766624	259783133	259783134	259783136	259792789	259793638	259797869	259797933	259847749	259859606	259867194	259878909	259878941	259879243	259879263	259883298	259883342	259883344	259912351	259976806	259976807	259976873	259976874	259976922	259976923	260072957	260127448	260221518	260270776	260349678	260358782	260368180	260372171	260372205	260384838	260385847	260385853	260386514	260452809	260452843	260452857	260466028	260466470	260686654	260689474	260689482	260689487	260689488	260697138	260700102	260720255	260720282	260720348	260800908	260804855	260806733	260812151	260819919	260834517	260866207	260866209	260878210	261004389	261012616	261012622	261094143	261094165	261094172	261094228	261094246	261112228	261113524	261113569	261113634	261113635	261113666	261113672	261151601	261157180	261157185	261157198	261178098	261180812	261197582	261197626	261200646	261201191	261203598	261203609	261243709	261243736	261281147	261394784	261394918	261397396	261397434	261474444	261474476	261474479	261474491	261474493	261485347	261510832	261596981	261612564	261612574	261786599	261810238	261810260	261866504	261916792	261924152	261929141	261929747	261934806	261951857	261961609	261961610	261961944	261961947	262016859	262070097	262095928	262095936	262095937	262095941	262161064	262169561	262183198	262183202	262389956	262389963	262389964	262389967	262389968	262389969	262418063	262418069	262418088	262418103	262420992	262421065	262505588	262544821	262544837	262547474	262581759	262594824	262595500	262595557	262607603	262658284	262795056	262795083	262798717	262798726	262798739	262801806	262801876	262808279	262820506	262820524	262822155	262822189	262832714	262832724	262832766	262832812	262835130	262835856	262836965	262836966	262836992	262861718	262861741	262861749	262895369	262895452	262895453	262896356	262896647	262896694	262896723	262901710	262901715	262901727	262913104	262913116	262919768	262919960	262919968	262923571	262923858	262923951	262973103	262973105	262997554	262997573	262997612	262997632	262997633	263008587	263028173	263054111	263057452	263198556	263198562	263198579	263215259	263215260	263215261	263216791	263217159	263217178	263217772	263222269	263225159	263225182	263239660	263282633	263282636	263329250	263329263	263420694	263473154	263500340	263506729	263529774	263533035	263533045	263533438	263533441	263533859	263537357	263564038	263564212	263566439	263568393	263568405	263568441	263568483	263574631	263574673	263574688	263626035	263626064	263626071	263626076	263670325	263693070	263695046	263695067	263695072	263695096	263699812	263853623	263853626	263878792	263883366	263911347	263911376	263911389	264051680	264051714	264051715	264090962	264090974	264115948	264115951	264179110	264271017	264271089	264271100	264271226	264277759	264277769	264427407	264427411	264427437	264438849	264438866	264438880	264459664	264461485	264558029	264558037	264701887	264701889	264741808	264741876	264741877	264741881	264741882	264741888	264827978	264957980	264958035	265025660	265105682	265124373	265124374	265124375	265124376	265124410	265129459	265129473	265170193	265173554	265173586	265173653	265173656	265173661	265248763	265248821	265248829	265248851	265248866	265251336	265303286	265310463	265340591	265368389	265410313	265410339	265526665	265535842	265543724	265543753	265548188	265572629	265572633	265572640	265572662	265624316	265635030	265635041	265638665	265645960	265646000	265646039	265680770	265684379	265725857	265725916	265725928	265725936	265732787	265736210	265736304	265737999	265738003	265738004	265755634	265774890	265785714	265855584	265855586	265855663	265914436	265925016	265925017	265925022	265984204	266050381	266050406	266060718	266066501	266068174	266113990	266131106	266131107	266208736	266208747	266208761	266208762	266208763	266208789	266216539	266216576	266216630	266220857	266220861	266226329	266226345	266240044	266240070	266240074	266240097	266351997	266352011	266352027	266352031	266352042	266354562	266463333	266491382	266491386	266509210	266539372	266563390	266563392	266565330	266641084	266695051	266713696	266713702	266713721	266713727	266857301	266857315	266878547	266878652	266878655	266878816	266878817	266878840	266906445	266987652	267038425	267080740	267233952	267234668	267234669	267237635	267239133	267240051	267251897	267251898	267303709	267303712	267303715	267306057	267319330	267321141	267321172	267321187	267323966	267328663	267336689	267336694	267336703	267336717	267393412	267416098	267431449	267440187	267440210	267440215	267440216	267440218	267440233	267461868	267463505	267466408	267466411	267466414	267470291	267471191	267471248	267471260	267477897	267489631	267492351	267506771	267506873	267506914	267509937	267513241	267513282	267518265	267523893	267523906	267546339	267546501	267546544	267555381	267607873	267660884	267660908	267667391	267667417	267667426	267682192	267704820	267746834	267746843	267769540	267769566	267809173	267809242	267835849	267986003	267986015	268013780	268013782	268013828	268014100	268017106	268026649	268026681	268026682	268026725	268026756	268027002	268027058	268027759	268029130	268052520	268090413	268090600	268090614	268095584	268095591	268099234	268099260	268099416	268119877	268261478	268261479	268261481	268262658	268262663	268290556	268290662	268291880	268314472	268325060	268365766	268365799	268367744	268368606	268405942	268405948	268424102	268425244	268522607	268522634	268522637	268522642	268601170	268601171	268655774	268655801	268694434	268731046	268731082	268731094	268731100	268773801	268780644	268817409	268817420	268817480	268832608	268834079	268834093	268834169	268834175	268834211	268834234	268843840	268848925	268848937	268848965	268848967	268878237	268937118	268939878	268939905	269013886	269021366	269021376	269044740	269045080	269045133	269059873	269097903	269097915	269097956	269097958	269098382	269098387	269111642	269116503	269134703	269134705	269134759	269134794	269139998	269150503	269150526	269154308	269154309	269154313	269154326	269154341	269154346	269154386	269154405	269154937	269154947	269158949	269162546	269162595	269211812	269262948	269264371	269264391	269264397	269330270	269385471	269385524	269385549	269425994	269477058	269613553	269613906	269732936	269799982	269800006	269832718	269847513	269847517	269882506	269890037	269907227	269920576	269920582	269920583	269921413	269921510	269927977	269927978	269927979	269927981	269927982	269928111	270049252	270060766	270060778	270061573	270070055	270070067	270070088	270070089	270076209	270115441	270116497	270116511	270123917	270222506	270222532	270222602	270229443	270229475	270229514	270238711	270238712	270238723	270238732	270239141	270239144	270239162	270242160	270253213	270253226	270294894	270301365	270301366	270301368	270301370	270301373	270308225	270326012	270326015	270341354	270341358	270357895	270368142	270377558	270377582	270436666	270449900	270449901	270449902	270449903	270455328	270455364	270461666	270462889	270462894	270462913	270462944	270476820	270476879	270476889	270531002	270531052	270588388	270588389	270596374	270596375	270644660	270644661	270669353	270747047	270747067	270752640	270752658	270753634	270969399	270969409	270969497	270970184	270970203	270975546	271029233	271029242	271046755	271046769	271067597	271067598	271067638	271138721	271144081	271149715	271181123	271190158	271251422	271268308	271268551	271272094	271272158	271272177	271272203	271287321	271297221	271298552	271300794	271331368	271331838	271332256	271414150	271448662	271449821	271449848	271450018	271456300	271456360	271456426	271578908	271578992	271578997	271579080	271582721	271584398	271584418	271673294	271674222	271674242	271674281	271674299	271674312	271674324	271674451	271674464	271674749	271674772	271684399	271684408	271684424	271684425	271699602	271704139	271704142	271851329	271851368	271870783	271870784	271870853	271870920	271876924	271892375	271892454	271892467	271935275	271936733	271936748	271957096	271957099	271957647	271957678	271974077	271974100	271983680	271994923	271995375	271995468	271998842	271999695	271999696	271999697	272029226	272029253	272029269	272080061	272080570	272080684	272083962	272163872	272163887	272163931	272178142	272178365	272179288	272182889	272184334	272184342	272184343	272184418	272186258	272186278	272186280	272186282	272198513	272198524	272198555	272222142	272242271	272244588	272255311	272291042	272296294	272316585	272316605	272342915	272355289	272355367	272355370	272366292	272366307	272366922	272367648	272381209	272381331	272381651	272381961	272381962	272385830	272386976	272424379	272470115	272470189	272499163	272499197	272573840	272573891	272606863	272606866	272606870	272606879	272606882	272606902	272663858	272663872	272663873	272663881	272735143	272735156	272735159	272735224	272858246	272858272	272866501	272867144	272867711	272886699	272903418	272919661	272921772	273002868	273005678	273005684	273005689	273005690	273007127	273008229	273008230	273010037	273010051	273010097	273130822	273133492	273133516	273173721	273173831	273173838	273174532	273182279	273182286	273194943	273204184	273284740	273298715	273298722	273298743	273298780	273337687	273338573	273338582	273338583	273338586	273369203	273481283	273481329	273481397	273612233	273612275	273660336	273660352	273660370	273660379	273719739	273721340	273740667	273740733	273740735	273747464	273747483	273747526	273747527	273747548	273761420	273792201	273817561	273836956	273845658	273845908	273845936	273870199	273875216	273894421	273902597	273904578	273912841	273952762	273952766	273959652	273969386	273981550	273981555	273981558	273981604	273986676	273986690	273995983	274009874	274019430	274019449	274019464	274019477	274045589	274045590	274045593	274045637	274045643	274069909	274072524	274072569	274073200	274073221	274073254	274073321	274077777	274079753	274082512	274084438	274085610	274085617	274085647	274085651	274086113	274086114	274096118	274102833	274102874	274102899	274111946	274111963	274111968	274145556	274145558	274147376	274147406	274147409	274153982	274154033	274201134	274201155	274201926	274203083	274208270	274208312	274208361	274208382	274208383	274208846	274225837	274252875	274255177	274255219	274258970	274259015	274259016	274259061	274263798	274264118	274268096	274330552	274330553	274341484	274360169	274360177	274369457	274385749	274408303	274408312	274412440	274421940	274421941	274431037	274431072	274431091	274431330	274431341	274452734	274455953	274455958	274455979	274458915	274458949	274489280	274489287	274528672	274532298	274532301	274548683	274548727	274549650	274549684	274567056	274569473	274569484	274569522	274569548	274569549	274572371	274572757	274573487	274573632	274573635	274576864	274576878	274576896	274583837	274590983	274591099	274591102	274609877	274609897	274632134	274632147	274632150	274640523	274640536	274640577	274643887	274644477	274644478	274644621	274644623	274644673	274644819	274644823	274644824	274661585	274661615	274673371	274673374	274673377	274673380	274673430	274674477	274694659	274694666	274783026	274783050	274783099	274802746	274802755	274804909	274829150	274840242	274840286	274841950	274858280	274861138	274861146	274873576	274873605	274873659	274898719	274898721	274898821	274898837	274898854	274925526	274930234	274931889	274943080	274943098	274943099	274957009	274957035	274957314	274957320	274961172	274961216	274966413	274967295	274967367	274967368	274967370	274967371	274967373	274969489	274975521	274975522	274975586	274977685	274977691	274977712	274977735	274981037	274981182	274981190	274981200	274981213	275025089	275032095	275086207	275086260	275086276	275108088	275120926	275126480	275215562	275227929	275255885	275255887	275255905	275266383	275267234	275311117	275311123	275315378	275315712	275317940	275321502	275322238	275322250	275323527	275326144	275326148	275361047	275371815	275371824	275377285	275377319	275385287	275385923	275403634	275403715	275404300	275412190	275412265	275412287	275417004	275438688	275441108	275461880	4173	8436	8442	8472	8513	8526	9035	9065	9066	17439	21528	21530	21557	49100	49539	49546	49556	79436	79468	81007	81024	131220	138006	141136	152624	152640	152649	158706	200959	257084	265964	265975	267132	272255	287526	287527	287530	322400	325091	325092	325093	325118	325178	335162	340429	460584	460587	460628	460635	460642	460655	460664	467162	468388	472127	479015	506176	506179	506205	513490	533659	533696	533773	565278	571518	630261	630278	651621	651628	654217	671982	682105	705206	705228	750209	750304	750307	750308	819829	822210	822231	831252	837725	846802	846811	846814	846848	874207	875213	875214	885480	926703	930792	934133	1049672	1069647	1069653	1069677	1069890	1076485	1079454	1079471	1079475	1105287	1105352	1105353	1105354	1105359	1105362	1114336	1114353	1114358	1114406	1172823	1172918	1187233	1263967	1276575	1276581	1277811	1280148	1281262	1287480	1301517	1301521	1384617	1428131	1444307	1446164	1470420	1470461	1528463	1551289	1553239	1553263	1553297	1553298	1553300	1553311	1630185	1663911	1663915	1674547	1708367	1708387	1708458	1708460	1719672	1752119	1839507	1839509	1839817	1840377	1858002	1864212	1878750	1881117	1881173	1881174	1881181	1881182	1882739	1882748	1883845	1884479	1911601	1911616	1911618	1911638	1911640	1922295	1922309	1922311	1972788	1997694	1999486	1999815	2005396	2060342	2063877	2063886	2065308	2071559	2071560	2076067	2076074	2076660	2078481	2078516	2078531	2078819	2079044	2079067	2092762	2092765	2092768	2092864	2092898	2092909	2096087	2096654	2097031	2140049	2146383	2146387	2146422	2146424	2216156	2218356	2218362	2221548	2329619	2329625	2334232	2338152	2338160	2340841	2349261	2349262	2351819	2445408	2466674	2482019	2493037	2493053	2493075	2493106	2493107	2525437	2528008	2528024	2528038	2528042	2552097	2555745	2559370	2560234	2560250	2560257	2560415	2652657	2652699	2652769	2658359	2658522	2767418	2767439	2796323	2796333	2796886	2796939	2835574	2839208	2839258	2843907	2843928	2843949	2849483	2849494	2858544	2858591	2893864	2893870	2981961	2981978	2982998	3070775	3079600	3095711	3105170	3128865	3128866	3133420	3262334	3277446	3286433	3286434	3524181	3567610	3581273	3581274	3581275	3796713	3844775	3844799	3844809	3845300	3849539	3859372	3859373	3866664	3871757	3871761	3880652	3916634	3916658	3922330	3980706	4010271	4010307	4036124	4036143	4039083	4121797	4149004	4181348	4199539	4277504	4277572	4325394	4325408	4414477	4414505	4414534	4414557	4414574	4429621	4447970	4498745	4504531	4504908	4504927	4505635	4516643	4516645	4517142	4517161	4538424	4551802	4829575	4829587	4829619	4829622	4838169	4846988	4846990	4848682	4848696	4848705	4849820	4858588	4858612	4860101	4899636	4905660	4957852	4957854	4957890	4957894	4981053	4981169	4981874	4983325	4983331	4992746	4995584	4995599	4995602	4995603	5013707	5040728	5051933	5051952	5115521	5115535	5115548	5115551	5123699	5123721	5134309	5134314	5134315	5134324	5155913	5155941	5216737	5231614	5322116	5327411	5353414	5356655	5364451	5366904	5366932	5369685	5369778	5369790	5369848	5384070	5390876	5390888	5392536	5395016	5397800	5465607	5465744	5466264	5466292	5472467	5483730	5600341	5600376	5654271	5673643	5673644	5673645	5673693	5732789	5732790	5733209	5733308	5733311	5733626	5741424	5741433	5742658	5744599	5744621	5814251	5819046	5822565	5822575	5822598	5822600	5822601	5869614	5876112	5883454	5971132	5971133	6053557	6053561	6053576	6096476	6096504	6107254	6135029	6135046	6135071	6152064	6209973	6211398	6262246	6262248	6262260	6262284	6486509	6486510	6486512	6486513	6486529	6492894	6492922	6492958	6492984	6507374	6507375	6511967	6533074	6551687	6607922	6607958	6607974	6715787	6736058	6886828	6938787	6944048	6944051	6944115	6944134	6944137	6950218	6950247	6953133	6978040	6993914	7040903	7040904	7040905	7040977	7040983	7051911	7051976	7062746	7062760	7062815	7062834	7073201	7080640	7122483	7122496	7205117	7205136	7213097	7242351	7247247	7247250	7247264	7282501	7304001	7338442	7340288	7347612	7347616	7347700	7347710	7350279	7351979	7354173	7434289	7597740	7597779	7621826	7621827	7621867	7624041	7637923	7637932	7647670	7718972	7719776	7731631	7747819	7747842	7808537	7808538	7811850	7820094	7823135	7823136	7825110	7829801	7829842	7874804	7874837	7878316	7888331	7888372	7949721	7954015	7959341	7959355	7965221	7965260	7970630	7970644	7970673	7974691	7974696	7984155	7984193	8030283	8030307	8041833	8050269	8050272	8072963	8072981	8089013	8089016	8089028	8107974	8112761	8115005	8115007	8115137	8115179	8115289	8115482	8121478	8121507	8175229	8175233	8175255	8176454	8186984	8189544	8189550	8189906	8189908	8189950	8190000	8190013	8325538	8325572	8325593	8325693	8357552	8363733	8363746	8363774	8363776	8364213	8369101	8378939	8380232	8387664	8404153	8404166	8404219	8404242	8414405	8422009	8422016	8463599	8465748	8511173	8511237	8533836	8540021	8554164	8554199	8587153	8589090	8593714	8593770	8593865	8593868	8593870	8595450	8617331	8660212	8660228	8661380	8736079	8736116	8768536	8782047	8782054	8840432	8843370	8843598	8862982	8863013	8863019	8870131	8870133	8870148	8870170	8877252	9007576	9048454	9048476	9048479	9048482	9059298	9059318	9108900	9120432	9120438	9120524	9123787	9123795	9123817	9123835	9227740	9482107	9482263	9482266	9647543	9649464	9649465	9649493	9649494	9652918	9657595	9668624	9668724	9679070	9689981	9693861	9693864	9695103	9695104	9696879	9697653	9697702	9750682	9773168	9783020	9801068	9801070	9801108	9845036	9845077	9848348	9848368	9849171	9850481	9850482	9858139	9859690	9870406	9870407	9970479	9970578	10041645	10042679	10042694	10042732	10113941	10132470	10132488	10147562	10186175	10186177	10191307	10191309	10191323	10191397	10191406	10191407	10194330	10194334	10195794	10220082	10221663	10221675	10221685	10221695	10245531	10245831	10245850	10262272	10265929	10265971	10269288	10269304	10269310	10269322	10269325	10270306	10281262	10445790	10453755	10453788	10453831	10463310	10463338	10483029	10483030	10518890	10519452	10522287	10548983	10549003	10549020	10549903	10613671	10613680	10618116	10626126	10702880	10702892	10702893	10753716	10766528	10770510	10792165	10792197	10792205	10839364	10839384	10850351	10856666	10856667	10876851	10876853	10913884	10920141	11158911	11158914	11161667	11177485	11388525	11580961	11581006	11591981	11591993	11592028	11592053	11592071	11602827	11609496	11609497	11610095	11714108	11717680	11717957	11720137	11720140	11720184	11720191	11720775	11736931	11737006	11740009	11740022	11753756	11818008	11819805	11843942	11844194	11855061	11857238	11857794	11857798	11865908	11865931	11868006	11868032	11870879	11870882	11871325	11871346	11871893	11978927	12016266	12016272	12066956	12066968	12134221	12134806	12140041	12233820	12252002	12296006	12296008	12296042	12494892	12535899	12535903	12535913	12536028	12543005	12543024	12543035	12581517	12606132	12606137	12614057	12637113	12637960	12638655	12639777	12639794	12639822	12644634	12645283	12645328	12645957	12646042	12649425	12653399	12653409	12667867	12667881	12667924	12678714	12750369	12750380	12783018	12810578	12820306	12848474	12848475	12848476	12937349	12938097	12938130	12942678	13019341	13019418	13019433	13020531	13063999	13064025	13069917	13069918	13069931	13069956	13069970	13069977	13070017	13076259	13127399	13128102	13128127	13160290	13160321	13160333	13219282	13222961	13228804	13242335	13243554	13284432	13284449	13289475	13313908	13370740	13405522	13493388	13503275	13503293	13516687	13516719	13536826	13565032	13565957	13790270	13934879	13934882	13934883	14055227	14055250	14055256	14194117	14202771	14202864	14202870	14202994	14203063	14203088	14203094	14210324	14233279	14233658	14233753	14307147	14307192	14334891	14335733	14335748	14335805	14403045	14433402	14435534	14464076	14532874	14532918	14532940	14535659	14631443	14631517	14631837	14651324	14651330	14657074	14665457	14667274	14667318	14727298	14731521	14837095	14840164	14840233	14841522	14864468	14895524	14914003	14966069	14978943	15010864	15019991	15019996	15035444	15085886	15134925	15134987	15137205	15158234	15185968	15185991	15186012	15186014	15191405	15200206	15286070	15345973	15350417	15350425	15350491	15350492	15350493	15350494	15350495	15350496	15350500	15350501	15350502	15350503	15373383	15375819	15422815	15435237	15435247	15436613	15436844	15436856	15436860	15436898	15445565	15445566	15445569	15445570	15445571	15445643	15446301	15578681	15591784	15591805	15611352	15626312	15626320	15632387	15655380	15714405	15734147	15734915	15734925	15884234	15884238	15884265	15889954	15891130	15891133	15891135	15952801	15952852	15953744	15953747	15954771	16116374	16117691	16239231	16239250	16293633	16293642	16293653	16293669	16298282	16302112	16439048	16464566	16519429	16519430	16519431	16519839	16519956	16587592	16601773	16708871	16712755	16760530	16790463	16804087	16804122	16805452	16823178	16879137	16879140	16895947	16895981	16896005	16909145	16911560	16911561	16911573	16911586	16916289	16916333	16938837	16943427	17004184	17004190	17004260	17006824	17006894	17035752	17044626	17044644	17083711	17083746	17090243	17090288	17092989	17093862	17093886	17122326	17155423	17155440	17176721	17177860	17178326	17178388	17178404	17194432	17194439	17233817	17233828	17250550	17250562	17261679	17261710	17282727	17282773	17308379	17308381	17317226	17398830	17407171	17408252	17408263	17408761	17408790	17408922	17408967	17409423	17411530	17413530	17446651	17446653	17446663	17489403	17503430	17562630	17590989	17590997	17591000	17591002	17591003	17591006	17591295	17593707	17604498	17604510	17604549	17619126	17619150	17624068	17624086	17624123	17624124	17626563	17644331	17665370	17665420	17665430	17665449	17665451	17674986	17675029	17675252	17689515	17689516	17689521	17689544	17692637	17692678	17817751	17817773	17817889	17817890	17817891	17817907	17817910	17817934	17821016	17869878	17869934	17909148	17909149	17909150	18017794	18041923	18053057	18093288	18095618	18095642	18107469	18107541	18142219	18157397	18157408	18208438	18208449	18208484	18300646	18300662	18300720	18309507	18321853	18327078	18334978	18339539	18347969	18347990	18350531	18353307	18356354	18366073	18366077	18366714	18464314	18472822	18479414	18533101	18602456	18677878	18706836	18736162	18877701	18906237	18906332	18911029	18920569	18921555	18924454	18928497	18930115	18933571	18933599	18933661	18933662	18933664	18933667	18933832	18933869	18933903	18933905	18980399	18983879	18983884	18987024	19154668	19186805	19186819	19199371	19199516	19199551	19201986	19202002	19202003	19202004	19205144	19205145	19205152	19205155	19205188	19237486	19237501	19237747	19239533	19246829	19246840	19246846	19332503	19332505	19332506	19349560	19365963	19374606	19413462	19419153	19440867	19440897	19452751	19454377	19454380	19454421	19454465	19454468	19456849	19456905	19456906	19456909	19456972	19468480	19509436	19509443	19515318	19525689	19525727	19541044	19556996	19613704	19691475	19691481	19691482	19691485	19691492	19691500	19691516	19691523	19735265	19746066	19746551	19749519	19749520	19786589	19786593	19786622	19786644	19792208	19811346	19811353	19811400	19812562	19813299	19856614	19926335	19926339	19926352	19926374	19945885	19984235	19984275	20108145	20108147	20108148	20194654	20272110	20326143	20326168	20326194	20351752	20380570	20388968	20420705	20437133	20444146	20463630	20464670	20470761	20490880	20490888	20515410	20515412	20536869	20536888	20536892	20536893	20536911	20559846	20560361	20565411	20581134	20610432	20610435	20680611	20742257	20742258	20748491	20778637	20778648	20778689	20899278	20928895	20930535	20930597	20960773	20965101	21150905	21189621	21189634	21230530	21231389	21231421	21250417	21250460	21251848	21251876	21288629	21304489	21304497	21321941	21390731	21402901	21402926	21405051	21405056	21405063	21405078	21405081	21405084	21405103	21405104	21406635	21406639	21406995	21407016	21407055	21407612	21407650	21407651	21407694	21415735	21460988	21487069	21489217	21489235	21496092	21496655	21496656	21507468	21561754	21561757	21561758	21561779	21623232	21623240	21623302	21623313	21625866	21626359	21627146	21627156	21756859	21770325	21770362	21770668	21770778	21771315	21771401	21771564	21771604	21779708	21779732	21779746	21780043	21783425	21783476	21805454	21805515	21808840	21813309	21813346	21813349	21813358	21813375	21813643	21813685	21813723	21813724	21813734	21818604	21818617	21818658	21818817	21818871	21864470	21882545	21890153	21891509	21895848	21895864	21895867	21897836	21970974	21970975	21986945	21986972	21998709	21998945	21998990	21999553	21999555	21999584	21999593	22084734	22084872	22143780	22196554	22196595	22203945	22220395	22220426	22421811	22421860	22465534	22465539	22465542	22465562	22465565	22524050	22638424	22639136	22639152	22639557	22639562	22682518	22727876	22727878	22727884	22728809	22732337	22732342	22732679	22736179	22736202	22736219	22772730	22812264	22817687	22820723	22828730	22829208	22829265	22844371	22861427	22941637	22941640	22954715	22974321	22974410	22974411	22974412	22975049	22980557	22980578	22980593	23011776	23036997	23061880	23181924	23181939	23186752	23205219	23212607	23212641	23212645	23212646	23285014	23285041	23427230	23479549	23505778	23508755	23561753	23566732	23566966	23572043	23601356	23601358	23606170	23612236	23621049	23622391	23668526	23668570	23975143	24218385	24237594	24264696	24264701	24264709	24264713	24284666	24284676	24284724	24284736	24285132	24285162	24285183	24285216	24391983	24391984	24391985	24391997	24394316	24395363	24449852	24450354	24450392	24468114	24468148	24468155	24468160	24468164	24468166	24477044	24477051	24519790	24564390	24566443	24566464	24566465	24566478	24672880	24833168	24840203	24840204	24840231	24840259	24847535	24848107	24854016	24860175	24882586	25064799	25064803	25064816	25064825	25197906	25385271	25385272	25385285	25385314	25385378	25402610	25522046	25523934	25616772	25695927	25720673	25739177	25818197	25818198	25818261	25818312	25823446	25828503	25925870	25925898	26326487	26326499	26365474	26437317	26437343	26437344	26475386	26498853	26507441	26516034	26516035	26553394	26603475	26800123	26800130	26800145	26803514	26803576	26878082	26883212	26883246	26883252	26892341	26892356	26892370	26909697	26937419	27089782	27099032	27100903	27100907	27100909	27100923	27118645	27123311	27270466	27368088	27368089	27408950	27440919	27440920	27512679	27512686	27584321	27584334	27584344	27604874	27604882	27606453	27620745	27680330	27683905	27683918	27684809	27701160	27702495	27707264	27707265	27709926	27715324	27715331	27715332	27808156	27808193	27808606	27808612	27810636	27854758	27927160	27930970	27939915	27939953	27944224	27946193	27946203	27946759	27946798	27948569	27948574	27955149	27955157	27955174	27966914	27966921	27966923	27966961	27966963	27966983	27966984	27966987	28014989	28087110	28087111	28087759	28092806	28095006	28095837	28095839	28096198	28096201	28096722	28100210	28119045	28123546	28125625	28132648	28132666	28300258	28310432	28365267	28365315	28421015	28737077	28755702	28803530	28813967	28813968	29000486	29018834	29018837	29018863	29041289	29092720	29092731	29102461	29113549	29113551	29113552	29233283	29350541	29358283	29358655	29503460	29503461	29503462	29503486	29560523	29565385	29565420	29565421	29565813	29566042	29569706	29569743	29569752	29728686	29729290	29729600	29803377	29805447	29805456	29881479	29881482	29886328	29990763	29991006	29991468	30050667	30050680	30053806	30053807	30160317	30163100	30163114	30163131	30163141	30174086	30176021	30194986	30198412	30199003	30199016	30199084	30212290	30213431	30213628	30239367	30296595	30303327	30303373	30471183	30471205	30471208	30471216	30471218	30471232	30483922	30484380	30510856	30510860	30510932	30510933	30511255	30532768	30532771	30535824	30554860	30587306	30674953	30800295	30804709	30888350	30888397	30949136	30949163	30949164	30949165	30949172	30959702	31015094	31015175	31136425	31138377	31138405	31138437	31151558	31183465	31188863	31243617	31248427	31251089	31260603	31421538	31429718	31432847	31501935	31516339	31606917	31607219	31714727	31721671	31814473	31819336	31845405	31845410	31845427	31852811	31852881	31852882	31852883	31852935	31867628	31870299	31870316	31870396	31870412	31870452	31870562	31870599	31870601	31870610	31871474	31894871	31897052	31897055	31897408	31905158	31905166	31905172	31905189	31905192	32021853	32035682	32067851	32177193	32177272	32327696	32327720	32327727	32327728	32327761	32348780	32576429	32595611	32595612	32595630	32596573	32600349	32600359	32600365	32603337	32603338	32640966	32644338	32672823	32672835	32672884	32672885	32674082	32675130	32675131	32675133	32841112	32920408	32931051	32953135	32953138	32986856	33024989	33026764	33097671	33150270	33150274	33150277	33160360	33160385	33179143	33179172	33179180	33224390	33411006	33437651	33454163	33458586	33458661	33458662	33486094	33486106	33563930	33563998	33563999	33564127	33564131	33564132	33564204	33564209	33736666	33736732	33736737	33741399	33741419	33806232	33806244	33850561	33850572	33850642	33863073	34001463	34003430	34003431	34003432	34006327	34006353	34009617	34112502	34129200	34129201	34129204	34141518	34215305	34220355	34266845	34288789	34288837	34288842	34330059	34330172	34330227	34330234	34358810	34358906	34361382	34361409	34361432	34361433	34371858	34372637	34386255	34386285	34393473	34394099	34395077	34395079	34395101	34411643	34411654	34411663	34411682	34502803	34559223	34559232	34568810	34583803	34583811	34588258	34588294	34588300	34603459	34603464	34619717	34619728	34619749	34842118	34842146	34843215	34843633	34843660	34843667	34843668	34850061	34850078	34859269	34882285	34882293	34882319	34888181	34905522	34944960	34956834	34988270	35110785	35145120	35147291	35213826	35214298	35214300	35247065	35357143	35359648	35360966	35363534	35363561	35554387	35619842	35626352	35632174	35668680	35668698	35668700	35672717	35672722	35674398	35674400	35674405	35674419	35674431	35674444	35674515	35853674	35853691	35880917	35900761	35907971	36064785	36066351	36068866	36075745	36116249	36116250	36116265	36116320	36116353	36199011	36235297	36235341	36235349	36235353	36236098	36236143	36236175	36236176	36249727	36301326	36301434	36310982	36345268	36474104	36587296	36589104	36589366	36590618	36590665	36593449	36680562	36680580	36680593	36680696	36705403	36722208	36732130	36737298	36737315	36737345	36737348	36737361	36737387	36772222	36773175	36845451	36845452	36845518	36919285	36919298	37104585	37107476	37107478	37181350	37183232	37189313	37189317	37189376	37215452	37215518	37252357	37306469	37315030	37317581	37323385	37362605	37362606	37362608	37362652	37362973	37363099	37379083	37564251	37564259	37564260	37650627	37705431	37705447	37837661	37844436	37861559	37861560	38131983	38132011	38132607	38133218	38133234	38167227	38167250	38263191	38308984	38340183	38340193	38340196	38340204	38340214	38340215	38340233	38594905	38670386	38674464	38674484	38674547	38677840	38680445	38683541	38730553	38764463	38764475	38764482	38769226	38769231	38769254	38769270	38769272	38789258	38804042	38804063	38804071	38863306	38863321	38863327	38935777	38999738	39054286	39068646	39087635	39150587	39150599	39153686	39163518	39238364	39238381	39334880	39345819	39345867	39345905	39345932	39355121	39355165	39576706	39611989	39622444	39622456	39625027	39625114	39633393	39636872	39636873	39636874	39636917	39636948	39805178	39879513	39886610	39888806	39892833	39892872	39892873	39907526	39907544	40006549	40006917	40006918	40006919	40006920	40016983	40037800	40037834	40103305	40118328	40175548	40194681	40194682	40194707	40203395	40203396	40203397	40240361	40284808	40284809	40286845	40286850	40286860	40286866	40286869	40421017	40421047	40421062	40451061	40458685	40458731	40468566	40468568	40468612	40468637	40468639	40468640	40471644	40482076	40501129	40501230	40504181	40504196	40536637	40536646	40537939	40558075	40626870	40654818	40811206	40811240	40814544	40814826	40989355	41020114	41020127	41116843	41181119	41181151	41181156	41221992	41222030	41222041	41222044	41244662	41292610	41376977	41376990	41376991	41376992	41378517	41423378	41430192	41516229	41516247	41516248	41518396	41540964	41562368	41563079	41575346	41575377	41578083	41578121	41578122	41635488	41638060	41639010	41639037	41649966	41649976	41650005	41650009	41652387	41652456	41654439	41713736	41713740	41713766	41715801	41715835	41718626	41718651	41757098	41757544	41758453	41758454	41761883	41761884	41761942	41794845	41794847	41794848	41794849	41794861	41794868	41801504	41801524	41801537	41801615	41903481	41905136	41905146	41905298	41922194	41922205	41922772	41934088	41935628	41935642	41935650	42048887	42048928	42048935	42071675	42071722	42094216	42098635	42098642	42167090	42167097	42175731	42175757	42175759	42219675	42219679	42219709	42219710	42230657	42305548	42320931	42320949	42320970	42441022	42441476	42441481	42446008	42446018	42447792	42448506	42462723	42462764	42462788	42462829	42484029	42485112	42488347	42488355	42488368	42488476	42488619	42632466	42632476	42632497	42693354	42693367	42693843	42693925	42693926	42694740	42705755	42711462	42711463	42711493	42711897	42858307	42867959	42868218	42868219	42872801	42872810	42872881	42872912	42948317	42966030	42966038	42966046	42966051	42967157	42967181	42967185	43152533	43182555	43182575	43183420	43183451	43224497	43224541	43224555	43224567	43227750	43241373	43243231	43243232	43243238	43248302	43248304	43250046	43311147	43326505	43326519	43331929	43331952	43332341	43332355	43332407	43332431	43332438	43332440	43333915	43333934	43333965	43333966	43377661	43383641	43383668	43391357	43391419	43391757	43391809	43392096	43395212	43402959	43402962	43402966	43527939	43527946	43627340	43627360	43627373	43700875	43727299	43727339	43727368	43775060	43798280	43822852	44042383	44054967	44054980	44056385	44056388	44059764	44063598	44063623	44140469	44267956	44267960	44267966	44269193	44276717	44329196	44334599	44334601	44334870	44351822	44369883	44369896	44369915	44369916	44380014	44418786	44423542	44423547	44435885	44435922	44436790	44436870	44464234	44464256	44464257	44464258	44464260	44468381	44486583	44533343	44533358	44533373	44596979	44604359	44605801	44607497	44607502	44672146	44744844	44798397	44821328	44935435	44935459	44952787	44955072	44976791	44976824	44991637	44991732	45010114	45010121	45010668	45010706	45010773	45049239	45056328	45056335	45056352	45085177	45085201	45085319	45085402	45085403	45127145	45127148	45127192	45127201	45127202	45127216	45128195	45128199	45128208	45146649	45159589	45205698	45355850	45360844	45365475	45367328	45369438	45476060	45478071	45501823	45501835	45502141	45502142	45526822	45540849	45552557	45572098	45601702	45676076	45688977	45688978	45730108	45771433	45810968	45897959	45897972	45899672	45906475	45906479	45907465	45907466	45907495	45907496	45912289	45912318	45912336	45912337	45928593	45928594	45929021	45929462	45929465	45929466	45929468	45937411	45959490	45959538	45959563	45959572	45960098	45960105	45972415	45972426	45972434	45972447	46091501	46091591	46117208	46117239	46117488	46117512	46117523	46119146	46132189	46132211	46132224	46132261	46158629	46168012	46168017	46193234	46221112	46268437	46271479	46290615	46293432	46293485	46296900	46296918	46296932	46356466	46366461	46366469	46366480	46381713	46413965	46413967	46413985	46414006	46414022	46425943	46425993	46462980	46690672	46690690	46694724	46699801	46710032	46722422	46722448	46745630	46745631	46745632	46746481	46746482	46747361	46747372	46762850	46762879	46762880	46762886	46798109	46798112	46798118	46798120	46798126	46821479	46834248	46834255	46917049	46917088	46949626	46951760	46953189	46964582	46971557	46971620	46985149	46988531	46988532	46988534	46988541	46988542	47058642	47151849	47151851	47188238	47344609	47363513	47363522	47363575	47448965	47464017	47464949	47465036	47467500	47469885	47469953	47470000	47508394	47567465	47572413	47594310	47594428	47607246	47607247	47681984	47795563	47869065	47869083	47869086	47967457	47967530	47967532	47967540	47967594	47967613	47968297	48023935	48023938	48041246	48041292	48133343	48133360	48146705	48155517	48155520	48156851	48190511	48190518	48195843	48201357	48201890	48201920	48202046	48288479	48324790	48324905	48324923	48344247	48344255	48359886	48359895	48359900	48359919	48363304	48372824	48373303	48373318	48392181	48399790	48479552	48496089	48496113	48496116	48531820	48531840	48531845	48565769	48565799	48565813	48601263	48601295	48601297	48632730	48632750	48632758	48632777	48642428	48642435	48642468	48642469	48662841	48662859	48662869	48662892	48690027	48690072	48693081	48744076	48744078	48744079	48744102	48773016	48773056	48810153	48810190	48840565	48841789	48842585	48842586	48842611	48974267	48977612	48987987	48988085	48988098	48988125	49030848	49042130	49044772	49063108	49086446	49141575	49158596	49175862	49175863	49178158	49178316	49181926	49181927	49187619	49195218	49201720	49201816	49237552	49242959	49244593	49258118	49258125	49306983	49307027	49349480	49349485	49349491	49358661	49358667	49358691	49427886	49448235	49473410	49475567	49475576	49519906	49519923	49557307	49557309	49557311	49557313	49606213	49642672	49644650	49644898	49670797	49794135	49808166	49857817	49873994	49880033	49883988	49919037	49919070	49928228	49930498	49930562	49938959	49986394	49986428	50027533	50027540	50027560	50099005	50099029	50109734	50109766	50113096	50113163	50113180	50113191	50113532	50129019	50136874	50136916	50172432	50182306	50182323	50182358	50270159	50270175	50278532	50278791	50417593	50422148	50436114	50436129	50581367	50581386	50590535	50592094	50604148	50934608	50934631	50953410	50953443	51002365	51002368	51197719	51197723	51202630	51563396	51563413	51565257	51625067	51625088	51756264	51760236	51760237	51760238	51798927	51799047	51852065	51852066	51852067	51852073	51852114	51857920	51857921	51857964	52177749	52203728	52203745	52203763	52232579	52232601	52232629	52280587	52328715	52409187	52409196	52409199	52528955	52528956	52528971	52606991	52611230	52611231	52612336	52612337	52689883	52689884	52689930	52891921	52992052	53004069	53004095	53004684	53004685	53004686	53004809	53049784	53049803	53049824	53049834	53098801	53237702	53237704	53237706	53254227	53256821	53259800	53261725	53261871	53297316	53303095	53303130	53341777	53341779	53356275	53356293	53356294	53356296	53356350	53420237	53422152	53423902	53453579	53453598	53453627	53477803	53477807	53481914	53655571	53667532	53667577	53667609	53669990	53688978	53689044	53698879	53748887	53748906	53779415	53779427	53779443	53780052	53782287	53799683	53957950	54028750	54051851	54134953	54134961	54493551	54514308	54517532	54523252	54636376	54636393	54778347	55011836	55085586	55085600	55085644	55164036	55243952	55258501	55258502	55402722	55626362	55733962	55733978	55857423	55857436	55857444	55885847	55952357	55952377	55953218	55961940	55961941	55963643	56084673	56084707	56129051	56129052	56146047	56234122	56234134	56234152	56234185	56234204	56276686	56276702	56309915	56327892	56328393	56374447	56455092	56455099	56463377	56463383	56543194	56653355	56723300	56815042	56815062	56815075	56853081	56853643	56853705	56871956	56871993	56928238	56931290	56932578	57047642	57047657	57047690	57047729	57047732	57067076	57067083	57067092	57067098	57126254	57126279	57133109	57133110	57133142	57133205	57191705	57191733	57219217	57219247	57219265	57219269	57415323	57417303	57417347	57432028	57493183	57584206	57584218	57675616	57689145	57689158	57763206	57786095	57786726	57786769	57799261	57799849	57799851	57799973	57803442	57803455	57803486	57803503	57803540	57829212	57829249	57945840	57974615	57974620	57974647	57974692	58062917	58073643	58073653	58103127	58103142	58112704	58121307	58200789	58215338	58215400	58215420	58244263	58245556	58245563	58247715	58247724	58247738	58247739	58247750	58247764	58247814	58247823	58273764	58273788	58273798	58273833	58273859	58274062	58274067	58274297	58274304	58274336	58274344	58274443	58274572	58274581	58277782	58279068	58280013	58280053	58289555	58305204	58305231	58305882	58305900	58311899	58311903	58311916	58328593	58456177	58617500	58625439	58625479	58628403	58651284	58651309	58758694	58758730	58926394	58926715	58930976	58931001	58935514	58935542	58935700	58935720	58938492	58939184	58982004	58994504	58994553	59068602	59068638	59068652	59068655	59068670	59068688	59156643	59188468	59193860	59193862	59193876	59193965	59194017	59203485	59203507	59217528	59217772	59217988	59217989	59233658	59245888	59245940	59254313	59257488	59322538	59322540	59322541	59322553	59322562	59322569	59322575	59322584	59322634	59322637	59322641	59324174	59324887	59324899	59324938	59326638	59424317	59424331	59424340	59424343	59424344	59424345	59469215	59469216	59469238	59469247	59477753	59482823	59499031	59500639	59550922	59550931	59587581	59587593	59587631	59587647	59587673	59614463	59638889	59638890	59638934	59704984	59705008	59707587	59707602	59741928	59741954	59798417	59798420	59798426	59798896	59801869	59801901	59813047	59923990	59924113	59924666	59924699	59924724	59924752	59925497	59925518	59925519	59925542	59939310	59939330	59939881	59939882	59939883	59939884	59993980	59993998	60018414	60018416	60018471	60122650	60334986	60334989	60335790	60336163	60336211	60354492	60354493	60354495	60355220	60355295	60355302	60355303	60355330	60355331	60447484	60447486	60447536	60447571	60447577	60449805	60463782	60464618	60464685	60473732	60477154	60481350	60482631	60490273	60506829	60506851	60507314	60507326	60539662	60539701	60539707	60539718	60539720	60645445	60655830	60655849	60709666	60710691	60710737	60713081	60713104	60713119	60713157	60713194	60713199	60722289	60722355	60722397	60722453	60752616	60752621	60752731	60752733	60907241	60907244	60907277	60908322	60910209	60910224	61006277	61006294	61006320	61043446	61043452	61043464	61047011	61047014	61047015	61055268	61055299	61072312	61077487	61077493	61123211	61123241	61123243	61123251	61123266	61123273	61123276	61155737	61155762	61448922	61448935	61470207	61470224	61791528	61791573	61828313	61836803	61836961	61836969	61840822	61852360	61864673	61868890	61880934	61932412	61932418	61965797	61966449	62019095	62059326	62174435	62327163	62327166	62327167	62327170	62371681	62371690	62371717	62400937	62436333	62436334	62436335	62440604	62440629	62446604	62449373	62449377	62449378	62449645	62472741	62622479	62651723	62651727	62651728	62677194	62677198	62718874	62877151	62877173	62955058	62955168	62965773	62974829	62974840	62982867	63004694	63015671	63015710	63041582	63041585	63150510	63171398	63207053	63209471	63209472	63209859	63272533	63272543	63272561	63312124	63383945	63468997	63514664	63514674	63514701	63520058	63520062	63520101	63520109	63641726	63663336	63694099	63694149	63694198	63694301	63695318	63695325	63710088	63728807	63728828	63728839	63728843	63789829	63794084	63794132	63797843	63798326	63800405	63800411	63800459	63800472	63903021	63960988	63961343	63967342	63967349	63967393	63986669	64045927	64050559	64053028	64053057	64053358	64057126	64059698	64059702	64059719	64063006	64063649	64063714	64063765	64063766	64091831	64091853	64092214	64225610	64438416	64444922	64508943	64509146	64509239	64513177	64513190	64513203	64516565	64536552	64536554	64536595	64626586	64626595	64657113	64657133	64657143	64657158	64658885	64659429	64659431	64659547	64659548	64665494	64678570	64681896	64683973	64686247	64697802	64700176	64752046	64752052	64807229	64807262	64839734	64851918	64859696	64974274	64974297	64978396	64978424	64978425	64978476	65005550	65005594	65012729	65015444	65123234	65148727	65154788	65154822	65156204	65156354	65156378	65156408	65250255	65393718	65410387	65410388	65577108	65577172	65647997	65648033	65856952	65884145	65884190	65884218	65884219	65900655	65908105	65908120	65921008	65933708	66019471	66122754	66177900	66177915	66177937	66186075	66186089	66206687	66206703	66206787	66250819	66251142	66344642	66344650	66411442	66411454	66411455	66411462	66411677	66411715	66424048	66425561	66456082	66456117	66464897	66464935	66639277	66657541	66725097	66725105	66725107	66725112	66725117	66725313	66807383	66807384	66932056	66969437	67053597	67087566	67096591	67096632	67096634	67141211	67311513	67394205	67394547	67475065	67555175	67591537	67659953	67659970	67659971	67830118	67844623	67865422	67969114	68023861	68023879	68023912	68090476	68170748	68170773	68175180	68175546	68203680	68269271	68269303	68270377	68270403	68270419	68270420	68276999	68291527	68291555	68291939	68291942	68348721	68526367	68527945	68558094	68582761	68582771	68582791	68583769	68643173	68643176	68643180	68643183	68643226	68643255	68643261	68643264	68643717	68643719	68643932	68643937	68643963	68644001	68644003	68644025	68773754	68773763	68779892	68791560	68791587	68791592	68791595	68797910	68797936	68800807	68800874	68978889	69010625	69037437	69037445	69037446	69037450	69089558	69091921	69101592	69213069	69250044	69270877	69302638	69302639	69329221	69385422	69386418	69386426	69387022	69432513	69432516	69432519	69432522	69432523	69432549	69484243	69500023	69500031	69500035	69500046	69500060	69500063	69500073	69669935	69703163	69703167	69703168	69707089	69707167	69779124	69780039	69780091	69780096	69780098	69780109	69941808	69942588	69996432	69996465	69996481	69996525	69996534	69996953	70081748	70081789	70081844	70082371	70082385	70082416	70089440	70089471	70146108	70146132	70188772	70289261	70361164	70422415	70617869	70617870	70617894	70617900	70744542	70744543	70802775	70802803	70802806	70802811	70914772	70914806	70914816	70915621	70915628	70915668	70921712	70956361	71125675	71127080	71129712	71178395	71184631	71190429	71190433	71190515	71190531	71190558	71190563	71190566	71193194	71193204	71194598	71204270	71214361	71214408	71251847	71251852	71251853	71251889	71251892	71263782	71263795	71263814	71294725	71314412	71358364	71358365	71359366	71379090	71415784	71436921	71436931	71436945	71440992	71497592	71547261	71555940	71633530	71633552	71716591	71718236	71741267	71746592	71749840	71749842	71756497	71756534	71813736	71814777	71917838	71919228	71919279	71923542	71931626	71931641	71931696	71952276	71952288	71953570	71955182	71956201	71990447	72054680	72058067	72058101	72058138	72058165	72058167	72058557	72058560	72058620	72058642	72069714	72079853	72082704	72082749	72082830	72082838	72094564	72099957	72100155	72136085	72136094	72316508	72316529	72357783	72509597	72614764	72623999	72643660	72664324	72664347	72664362	72664393	72664400	72664402	72664404	72673659	72711794	72711811	72779234	72780545	72781593	72855068	72924184	72924262	72936059	72936062	73036934	73036959	73091667	73119832	73122786	73122787	73159682	73221253	73330817	73347537	73347548	73538571	73538590	73538642	73538648	73538652	73695426	73697250	73712434	73720350	73720354	73720478	73723004	73781957	73881461	74032210	74033735	74154016	74264137	74264169	74592741	74592765	74592766	74592775	74600107	74603401	74615311	74619107	74619334	74619347	74759364	74802760	74802762	74821877	74895365	74895368	74895387	74954684	74955028	74999506	75010844	75010890	75016286	75017521	75032667	75032760	75072639	75102051	75102073	75102074	75102075	75102079	75178550	75427217	75427327	75427336	75430567	75430603	75464289	75471903	75471929	75471940	75472519	75473402	75473515	75503035	75514827	75614320	75614323	75711775	75711779	75711783	75750441	75789075	75805419	75814002	75819018	75819019	75819588	75830199	75830214	75830228	75847927	75859253	75859268	75943000	75950748	76121432	76121433	76277179	76277287	76280869	76283028	76287077	76287140	76287160	76287488	76319170	76319176	76319214	76319215	76361319	76361320	76361325	76361326	76361338	76361368	76361369	76465810	76465811	76465814	76466598	76711400	76711404	76711417	76738541	76738560	76800431	76800432	76800443	76802194	77089940	77090177	77090703	77090704	77163894	77173574	77218321	77230087	77240354	77240356	77240357	77240405	77251229	77251248	77251264	77251266	77251272	77251278	77251282	77251286	77251287	77277288	77277305	77277307	77277326	77277328	77285559	77496804	77764261	77764264	77764289	77797747	77805454	77810364	77924021	77924024	77924040	77946537	77946544	77949676	77965832	77965880	77967468	77991918	78024667	78024709	78098408	78102953	78102954	78208868	78208924	78208937	78209150	78209217	78210922	78210940	78210965	78211050	78227377	78271929	78271950	78390337	78390358	78390367	78391964	78509711	78514393	78514401	78527700	78527702	78527718	78552595	78642732	78758502	78758516	78774745	78812361	78840707	78840739	78841492	78843416	78843447	78843457	78863037	78863051	78885796	78895783	78896123	78927458	78927502	79192736	79317213	79572410	79572411	79572414	79599442	79619968	79619993	79675546	79694480	79746855	79764637	79780806	79780830	79872708	79883227	79883228	79884135	79884654	79885313	79885327	79888854	79888887	79929139	79929140	79929298	79929328	80062644	80318983	80318984	80318987	80321979	80321980	80350623	80498840	80498848	80498853	80523303	80577025	80632581	80672617	80726206	80726215	80726225	80726237	80726239	80726252	80726257	80742978	80742979	80742986	80742990	80742997	80743009	80743015	80803199	80803206	80805338	80898249	80898277	80932554	80933889	80940929	80940931	80940956	80958926	80959041	80959042	81003309	81014078	81040724	81057393	81076788	81076807	81076827	81248082	81248083	81264898	81264909	81329695	81329716	81390383	81390393	81390401	81407776	81407800	81528192	81528193	81632633	81632647	81633744	81716361	81750314	81750328	81750340	81771118	81855309	81855317	81855325	81855330	81879757	81916712	81916731	81916732	81916740	81925135	81957162	81961735	81961756	81961777	81970232	81970270	81970300	81970979	81971070	81971072	81971075	81972331	81972332	81973582	81973618	81973633	82010145	82106460	82175804	82281382	82281385	82363791	82363792	82365071	82415438	82415446	82415467	82418802	82418922	82497636	82586419	82688099	82688122	82688123	82688128	82688130	82688133	82688134	82890836	82894554	82900637	82909934	82910000	82920089	82965773	82965774	82982293	82983012	82998310	83041804	83077393	83079058	83079068	83079078	83079106	83079974	83083154	83083173	83083202	83083209	83219308	83351821	83355610	83517848	83517860	83521150	83521420	83567422	83568347	83587289	83587309	83695465	83862200	83957985	84007975	84007982	84007986	84008022	84011632	84011633	84011659	84011667	84016775	84024975	84057739	84140342	84140364	84140372	84216494	84216507	84236804	84239917	84241729	84251048	84276447	84276508	84276537	84279394	84279395	84291892	84292125	84292142	84303774	84326412	84518080	84518081	84518086	84518112	84534956	84534960	84534994	84535005	84570490	84586367	84610162	84610166	84610174	84612094	84612127	84732392	84747740	84752641	84752650	84777307	84777330	84952894	84992175	84992180	84992209	85002244	85002279	85002282	85002501	85002517	85004544	85004656	85019209	85416449	85416461	85422110	85427443	85476710	85485667	85485671	85485683	85572191	85574461	85574475	85609515	85617430	85629073	85629074	85629090	85650883	85650905	85650919	85650935	85718735	85718736	85718743	85718751	85718788	85733509	85733515	85784023	85788805	85788814	85791554	85803466	85816176	85841243	85841254	85852862	85901989	85906571	85966131	85966168	86003173	86003185	86003218	86003921	86003949	86006786	86006818	86010580	86010582	86015440	86017337	86051746	86058327	86058345	86058360	86058364	86199167	86199201	86215858	86215867	86215888	86219015	86219022	86221724	86303932	86303940	86303941	86304360	86305604	86311332	86311334	86472749	86473530	86483924	86494658	86494733	86494742	86494750	86494764	86495204	86495206	86507201	86518243	86518257	86535129	86535156	86535171	86535208	86536626	86536628	86660964	86773026	86773027	86773028	86773068	86824973	87104503	87104505	87104538	87104557	87104561	87104600	87104615	87142231	87203257	87203300	87203302	87203303	87212544	87219703	87219710	87219713	87219744	87219748	87233237	87233247	87233287	87263061	87263237	87263302	87279642	87279657	87279658	87287799	87288743	87386358	87386482	87386504	87386531	87448967	87448992	87503066	87503090	87503104	87503173	87567160	87626609	87626628	87691387	87691392	87691393	87691401	87691428	87748568	87748597	87896572	87896594	87896598	87907546	88008275	88030437	88282574	88282901	88282913	88283725	88310974	88317757	88594482	88594517	88639962	88639969	88640013	88786098	88786117	88938112	88941341	88941356	88941358	88980528	89040628	89121694	89269752	89290274	89317746	89317748	89903094	89943299	89943303	89943333	90062197	90177355	90222703	90222708	90222733	90222803	90222909	90246278	90297618	90297699	90304246	90304252	90347156	90373441	90412787	90412893	90419374	90437833	90466165	90470879	90470902	90470906	90478291	90478320	90478327	90478328	90478329	90512639	90558798	90558859	90558861	90564214	90564217	90564218	90564221	90569533	90569560	90597323	90597330	90606135	90606171	90606173	90606176	90639966	90640019	90640024	90640029	90641344	90643842	90659430	90659504	90677734	90684529	90713872	90766334	90767162	90767215	90883228	90930013	90930040	90930052	90941848	90988793	90988804	90988806	90988822	90988824	90988828	90988846	91015101	91216599	91216923	91233582	91233610	91233622	91286872	91286875	91287367	91287661	91287667	91287728	91303761	91303779	91303810	91384912	91487796	91487811	91487865	91522770	91545479	91587085	91638480	91688026	91688027	91688028	91688040	91688078	91707425	91707431	91807134	91896076	91896103	91954767	91955182	91955190	92178442	92178463	92178469	92198363	92198364	92201364	92201382	92203026	92223164	92237558	92310518	92316241	92316273	92590805	92590813	92719581	92719583	92725454	92795863	92816600	92849673	92916745	92939543	93024341	93024429	93140525	93239553	93239580	93239581	93240218	93240525	93249598	93288083	93291771	93291780	93291793	93291812	93294547	93337524	93397124	93397930	93431220	93431248	93431254	93468458	93554361	93562772	93564031	93592301	93592304	93597460	93597475	93599746	93599893	93604311	93879955	93879956	93879991	93880001	94023362	94023364	94080250	94080252	94121688	94121720	94204147	94204158	94217212	94217243	94420590	94420601	94420618	94472589	94475219	94475323	94481511	94508873	94508921	94508965	94550906	94576398	94576403	94576425	94576428	94580143	94580792	94809670	94813630	94831637	94835655	94835675	94835704	94857789	94857803	94857815	94857818	94857836	94899551	94899628	94899632	94899635	94900890	94900910	94903379	94918583	94918590	94918596	94918602	94918607	94937653	94997381	94997389	94997395	95010876	95010886	95010909	95055410	95071723	95071746	95071810	95081032	95081069	95081100	95081137	95092656	95092738	95092741	95092753	95093528	95093530	95093740	95093782	95150116	95150182	95185515	95185586	95185591	95185600	95185608	95185609	95185615	95230672	95230700	95244413	95244421	95250559	95270627	95278621	95278623	95287893	95288164	95288189	95288194	95289408	95289412	95294128	95312251	95345271	95345307	95347731	95347733	95543378	95547766	95547793	95620314	95621399	95621404	95673582	95674438	95746029	95746033	95775083	95808894	95858745	95868472	95868473	95868481	95872797	95872801	95872823	95875393	95880391	95880399	95993485	96093550	96093558	96093561	96114877	96234297	96234313	96411788	96595809	96604911	96616864	96995785	96995786	96995787	97007815	97007845	97007850	97026689	97279423	97371401	97371409	97371446	97371449	97371490	97371493	97371523	97803155	97968162	97968172	97968173	97968175	98038332	98174346	98194768	98214939	98243303	98243369	98447926	98447929	98447973	98514720	98514766	98514804	98593750	98593792	98593796	98593798	98593822	98594825	98594866	98598823	98608205	98660650	98758187	98758193	98758211	98758231	98843243	98843268	98843281	98953877	98953898	98953908	98953910	99144214	99224154	99586277	99586291	99586340	99586354	99619810	99619851	99674333	99674393	99674415	99674426	99674427	99681471	99681478	99858122	99878603	99879870	100002705	100063028	100063037	100063047	100120431	100127303	100127304	100128444	100179905	100179914	100181137	100268055	100342508	100450729	100538721	100548354	100548413	100554551	100554555	100577137	100595145	100595230	100630150	100745317	100770918	100854507	100854510	100922391	100922413	100977026	100977037	101064545	101064777	101065133	101066529	101066639	101066642	101066930	101068151	101068162	101129899	101129922	101129942	101181630	101181632	101183294	101232589	101248425	101342099	101342100	101342117	101435831	101448881	101456270	101479368	101479373	101479397	101483005	101483017	101483179	101510595	101516595	101516829	101582350	101582394	101613033	101613035	101613036	101636765	101657492	101657495	101657496	101657497	101657548	101735566	101735573	101736522	101773833	101773850	101851024	101854345	101899694	101983244	101983250	101983273	102070319	102073790	102211401	102213099	102213136	102213820	102213821	102627765	102656116	102656125	102719064	102719080	102719337	102719403	102833252	102833253	102833256	102833257	102833270	102833279	102833280	102945640	103001700	103013128	103014994	103016884	103030880	103068846	103071548	103076012	103076066	103093567	103093578	103095147	103103958	103103964	103104001	103104029	103104063	103130313	103147262	103147272	103147283	103180741	103180760	103180826	103483972	103486410	103486420	103486421	103667076	103781152	103790704	103790745	103802044	103866016	104040146	104040152	104040181	104077583	104144040	104144045	104207502	104207522	104238283	104248209	104325558	104327260	104333029	104395687	104395718	104432935	104432965	104432970	104432971	104434010	104434011	104434022	104434189	104434201	104434220	104434234	104438952	104440556	104581247	104606489	104606553	104607268	104625791	104625792	104625836	104625898	104625904	104845900	104851942	104878030	104880529	104880530	104896880	104930442	105022942	105022943	105168469	105168514	105168542	105175838	105175898	105354156	105354529	105354533	105412935	105415792	105415793	105415794	105458972	105458983	105458987	105608908	105608926	105618210	105693686	105693890	105721716	105731282	105731288	105824170	105825214	105825238	105825242	105834080	105840738	105843253	105847246	105922279	105922336	105922351	106253044	106273474	106273679	106276636	106276670	106276684	106276705	106276722	106345036	106345058	106345103	106345137	106345964	106348946	106348947	106348970	106378488	106378627	106405088	106483117	106483146	106771649	106957842	107097642	107097676	107109644	107109647	107109655	107109657	107109662	107109692	107150057	107287533	107287534	107287561	107361470	107413398	107581378	107581395	107676893	107683206	107683420	107683423	107806338	107806352	107806406	107976282	107976300	108245766	108245839	108245854	108257022	108257055	108257335	108264241	108450515	108463257	108496479	108496497	108496498	108496542	108514106	108514127	108515576	108515665	108515668	108538765	108538777	108538778	108552567	108552608	108657795	108722209	108722211	108722236	108845739	108884029	108884041	109038812	109038821	109038845	109041919	109340001	109340021	109403359	109408101	109408126	109469253	109469276	109469277	109549470	109560639	109702213	109702228	109822950	109832360	109832370	109997055	109997078	109997743	109997750	109997776	110141776	110180133	110572274	110572303	110656601	110656603	110656639	110656854	110829110	110838057	110842731	110842761	110842762	111103009	111103012	111265960	111265987	111376204	111440412	111440418	111447027	111447057	111461585	111468800	111468836	111649128	111654987	111668426	111668437	111771662	111771692	111799669	111982411	112025703	112025704	112073559	112074059	112109928	112109939	112126078	112143405	112143407	112143435	112143440	112143597	112143598	112143625	112143643	112333408	112333432	112333435	112333436	112333453	112339047	112339052	112341749	112341793	112371319	112371321	112401891	112401941	112414866	112419273	112419308	112453894	112453897	112611244	112611262	112611270	112611276	112645899	112672324	112672326	112672335	112684191	112684204	112746545	112746568	112746569	112746573	112746590	112751331	112964280	113053075	113053116	113053701	113070801	113070803	113070831	113070849	113070853	113071082	113072796	113101459	113104203	113104560	113435165	113435180	113591205	113736428	113753456	113753838	113849585	113849586	113944802	114005655	114008731	114008800	114016838	114175104	114199020	114199084	114202797	114202833	114202836	114285915	114285918	114415032	114415058	114415061	114416766	114416796	114448122	114498283	114498362	114499801	114499802	114576752	114576978	114576994	114578330	114684153	114721779	114768190	114768214	114772158	114823778	114823779	114823787	114823801	114886245	114886284	114907182	114907183	114907199	114907207	114950052	115016721	115016742	115016750	115016758	115016998	115017016	115040668	115048004	115064321	115131583	115149807	115218093	115218106	115218182	115314673	115314757	115314853	115349823	115349826	115434416	115434425	115434427	115443758	115455801	115455826	115462023	115466883	115466889	115494267	115679070	115679079	115832965	115833175	115835002	115835004	115835005	115835040	115835086	115835108	115837309	115837347	115838825	115868722	115944126	115955403	115955417	115986108	115986113	116097978	116206271	116268654	116269628	116269774	116269801	116434770	116434780	116434781	116434786	116434803	116434811	116632832	116632866	116632867	116753257	116830423	116852576	116852590	116852605	116852609	116852612	116931370	116931372	116954338	116954370	117066281	117066298	117364142	117462275	117462276	117583939	117719499	117724785	117724790	117724805	117724810	117952776	118166864	118166919	118279506	118279512	118279534	118306502	118432761	118757913	118797165	118912032	118912060	119138284	119138315	119138319	119138875	119138933	119194878	119240953	119289880	119289897	119289899	119484659	119484671	119530486	119611458	119611480	119611503	119611530	119611545	119625918	119634582	119634616	119634641	119634646	119634689	119700773	119783130	119863013	119893374	119893414	120037601	120037604	120037633	120050307	120229025	120229048	120340642	120381566	120383453	120419732	120443284	120443361	120525099	120525101	120525104	120525107	120525139	120581832	120581833	120620561	120633755	120633789	120633979	120634006	120817168	120847145	120847155	120855980	120855981	120855986	120856027	120921135	120993324	121134571	121134584	121134597	121134601	121160417	121160434	121160478	121350647	121350649	121542134	121580899	121667646	121667647	121667651	121667676	121675545	121685550	121854221	122117843	122117875	122196944	122196972	122196983	122222591	122222685	122444766	122546373	122552433	122552468	122638757	122638768	122817632	122822873	122938608	122959724	123081877	123081878	123081879	123081880	123151512	123479210	123526676	123526688	123526725	123526727	123526757	123526790	123606594	123606648	123658836	123658857	123677547	123680959	123681824	123755571	123757191	123757585	123778979	123806523	123806562	123885804	123944672	123944684	123944726	124058368	124134277	124134279	124143312	124203742	124203749	124203787	124421551	124421624	124421857	124565502	124565539	124587673	124587685	124587694	124587790	124601914	124637801	124646514	124752751	124860367	124894707	124982854	124982866	124982888	125081929	125086696	125086729	125097077	125467369	125467374	125575731	125577798	125582052	125582138	125583471	125583508	125627961	125684787	125684798	125684825	125684831	125684833	125687560	125687588	125783326	125783355	125783358	125970261	125987831	126033421	126163244	126169542	126360308	126360335	126360337	126360338	126367795	126373134	126417261	126417274	126418708	126531388	126531587	126554297	126554359	126554465	126603081	126655168	126656094	126656098	126658066	126719080	126719090	126744849	126747026	126751551	126751552	126806052	126806072	126806078	126837730	126837808	126870126	126870151	126870163	126870238	126874398	126874402	126909068	126931672	126931720	126931721	126960750	126960776	126982076	127005673	127005674	127064854	127064896	127073211	127182204	127336980	127336999	127349396	127457658	127463468	127463541	127523328	127527281	127671494	127762935	127856200	127856212	127856259	127856274	127856299	127856325	127906195	127930771	127931722	127932594	127984523	127984576	128089654	128270549	128274051	128275544	128275562	128275580	128275584	128275638	128278572	128278590	128295410	128440344	128565324	128565381	128565411	128572880	128572893	128596827	128596830	128624136	128704403	128704629	128778187	128791983	128812914	128812939	128838963	128839061	128896334	128896336	128896377	128918779	129001000	129001001	129181155	129187995	129194086	129194100	129362257	129362288	129368352	129730713	130054503	130054506	130194136	130194146	130194147	130194148	130194176	130194177	130263339	130472940	130472961	130472962	130906868	130961320	130962970	131064750	131226181	131526699	131526743	131536683	131536686	131817910	131817911	131870504	131956904	131969422	132063640	132182327	132182339	132182340	132182344	132189914	132282164	132282184	132624623	132624624	132624656	132709622	132709623	132709664	133040989	133094705	133395683	133491866	133707564	133707569	133707592	133707595	133714109	133714125	133714128	133714155	133776999	133959283	133959292	133959293	133959325	133962843	133962861	133962915	133963708	133970422	134028036	134028038	134028039	134028041	134046197	134046198	134048292	134563222	134563249	134563257	134794440	135033554	135054920	135056021	135056715	135188656	135188658	135188692	135275749	135275795	135275828	135275836	135354425	135354620	135354669	135407876	135407877	135483403	135483406	135483430	135483433	135483434	135546600	135546621	135587318	135614727	135614759	135973504	135973507	136030853	136124601	136158513	136202111	136767057	136767058	136767061	136775437	136775440	136843309	136915196	136915225	136915241	136915250	136963629	136963641	136963644	137144263	137153062	137153096	137175146	137189343	137189395	137360927	137360935	137360936	137360942	137361043	137361045	137482288	137511990	137652446	137652447	137828664	137828665	137849091	137884021	137950927	137950928	137950955	138447117	138447191	138447200	138815865	138894278	138939507	138939508	138939509	138939546	138939562	138949055	139018049	139121809	139121845	139284991	139285067	139313505	139313507	139313539	139313552	139423774	140081563	140081626	140081644	140092582	140092595	140124428	140201196	140589736	140594103	140670864	140670867	140826383	140826414	140826415	140905353	140905375	140905400	140929423	140929453	141088180	141088209	141293476	141293502	141337467	141337491	141389743	141568170	141824264	141824288	141824291	141894579	141920193	142003674	142034261	142175117	142175144	142473348	142473357	142473364	142473379	142473390	142473401	142482377	142482834	142489355	142493723	142493731	142493769	142499610	142789099	143193415	143374939	143702244	143702285	143850902	144071458	144071495	144206642	144206978	144408761	144408773	144433877	144765748	144930758	144984035	145324621	145325990	145351345	145926363	145926378	145936598	145936622	145936629	146242120	146264518	146364843	146364885	146522419	146693579	147618054	147629189	147692534	147696247	147759955	148169580	148169604	148393887	148393912	148393924	148393933	148478935	148478957	148557080	148557082	148658846	148658847	148658884	148843079	148919411	148919420	149251185	149251208	149251211	149251212	149364011	149364013	149364041	149428457	149428507	149428533	149428541	149428553	149555316	149555321	149905627	149913525	149913573	149913581	150116677	150116695	150116717	150525194	150525222	150542649	150542670	150554719	150554720	150554732	150595258	150595276	150595278	150595287	150595299	150595324	150595326	150750564	150977552	151028321	151028352	151037504	151037505	151160590	151160631	151160646	151160647	151160661	151160669	151160674	151304880	151334837	151334873	151434868	151434882	151472478	151476461	151511265	151511305	151521615	151521653	151753730	151753731	151753745	151753755	152030973	152687174	152687213	152705019	152732336	152732350	152732362	152903398	152903495	152933301	152964879	152982492	152982504	153116439	153116462	153145404	153154209	153474548	153474555	153474573	153779944	154056677	154056688	154056700	154142678	154142693	154172472	154172477	154172478	154306682	154306707	154307027	154307043	154307078	154342525	154365972	154761727	154766127	154766132	155268554	155343117	155344148	155428385	155483153	155494313	155494359	155500205	155511518	155511540	155511595	155511621	155767832	155999469	155999470	155999471	156029457	156029488	156029722	156033882	156216506	156236240	156236241	156236265	156413728	156563825	156563837	156621664	156621687	156924643	157046924	157056387	157056419	157110931	157110970	157111754	157112316	157526267	157526273	157526276	157526277	157775053	157775067	157923281	158096384	158096404	158097689	158097690	158097691	158097802	158106410	158106436	158155493	158155494	158272362	158272373	158272395	158389480	158455184	158535836	158666961	158671715	158733389	158733429	158747834	158975998	159034395	159034408	159105533	159105561	159435992	159570494	159570524	159570544	159638295	159638329	159715632	159715651	159725816	159725836	159842388	159842391	159896330	159917002	159931650	159943058	159943738	159943740	159943763	159953150	160114039	160123908	160124903	160478517	160478518	160779712	160779735	161002059	161002061	161002066	161002100	161002107	161763999	161789115	161956749	161961488	161972795	162302896	162302974	162307718	162380436	162384969	162483208	162483212	162484217	162711967	162724345	162871436	162987612	162987649	163015444	163015477	163066511	163066551	163494493	163666887	163666909	163846985	163887834	163994444	163994459	163994460	163994463	164043068	164044235	164244962	164253235	164574714	164574723	164574746	164574747	164788395	164788413	164788418	164788428	164788448	164828169	164828179	164922865	164922880	164922890	165064742	165064753	165064760	165064779	165064781	165064784	165227849	165242419	165263730	165300316	165304389	165304390	165304407	165304408	165354285	165895429	165895441	165895456	165895474	166003513	166003520	166003545	166028730	166075426	166075428	166093121	166119373	166119381	166119384	166119389	166119403	166284935	166482304	166482310	166704395	166704411	166730891	166951749	167105087	167353753	167353791	167353795	167661055	167661061	167661064	167684690	167684698	167689942	167689954	167700311	167813354	167845924	167951233	167997627	168017210	168278266	168576135	168576155	168895223	168907834	168907860	169013566	169013627	169122478	169122532	169122538	169174602	169334811	169383589	169383592	169383612	169383619	169421482	169421517	169921764	170098796	170109448	170109449	170156276	170157116	170167438	170167486	170167505	170167520	170168143	170303217	170451760	170465780	170487967	170505490	170527426	170551549	170551562	170579602	170651057	170651086	170745406	170745408	170745690	170970392	170970397	170970478	170970806	170970829	170970856	170970861	170970871	170970875	170970896	170970957	171014506	171014536	171014552	171014561	171023114	171035495	171155427	171233434	171291059	171291064	171321688	171321689	171321690	171321692	171437365	171437368	171503057	171586673	171673145	171673161	171713391	171713431	171713437	171869281	171869293	171869531	171869564	171922497	171922528	171929714	171929718	171929737	172079645	172141519	172141520	172141521	172141570	172141575	172141593	172330167	172330171	172330196	172330211	172350164	172350567	172350579	172519817	172724002	172724004	172820464	172820465	172820487	172820488	172830514	172830557	172946486	173001083	173001089	173024993	173024995	173099315	173109914	173109915	173120004	173120023	173173148	173182659	173188250	173191620	173191697	173282633	173282635	173335084	173425234	173425298	173487476	173487488	173535690	173581624	173581625	173581626	173601176	174153323	174212114	174212144	174298878	174298895	174298906	174507304	174540340	174540366	174606626	174750749	174750960	174751357	174756713	174756714	174761510	174762025	174763570	174849801	174849815	174885974	174885994	175109883	175288236	175288270	175575364	175930410	176063253	176164077	176164079	176164085	176164097	176303507	176303524	176303529	176442629	176442656	176512144	176512146	176512169	176512171	176512188	176576451	176992131	176992156	177130064	177192324	177197060	177198138	177227114	177259141	177259155	177259168	177345693	177440677	177526074	177776722	177776724	177776726	177776727	177776729	177805243	177805244	177805258	177805273	177950643	177971460	178061170	178061175	178061198	178066123	178124047	178501830	178556325	178968660	178969025	178969097	178969105	179147772	179155163	179155170	179155192	179155194	179262572	179270892	179270894	179270901	179270917	179433627	179434035	179526122	179538082	179571682	179648135	180375798	180375799	180424359	180425461	180441989	180487514	180508231	180508233	180508248	180508272	180508277	180558675	180558694	180720064	180720069	180720100	180751723	180751748	180827005	181000852	181000867	181054188	181054227	181055331	181185185	181185232	181185510	181185525	181185543	181185544	181365814	181365826	181365829	181403173	181405638	181405646	181405659	181405666	181405673	181405680	181405681	181447430	181447448	181449110	181449139	181556645	181603537	181703598	181703632	181703634	181703682	181898151	181932981	181974195	181974199	182053273	182077723	182248825	182251236	182251258	182251259	182251261	182251262	182341661	182405318	182405352	182412394	182455450	182455451	182455548	182515552	182552425	182552884	182553022	182553029	182616134	182642066	182642067	182642068	182642075	182664620	182673084	182679058	182679071	182679100	182777786	182777787	182816848	183299630	183299668	183299671	183299672	183454481	183460710	183544565	183544591	183544592	183627804	183627837	183642801	183642806	183838356	183868765	183907631	183953224	183975482	183975515	183997373	183997381	184021500	184025181	184025182	184025259	184028949	184070500	184070508	184070571	184091742	184091805	184275053	184429520	184429536	184429882	184429883	184429889	184429913	184677950	184765296	184769170	184769196	184779892	184779893	184898962	184898964	184915126	184932544	184932559	185131646	185131647	185242067	185242068	185242069	185423344	185423364	185426955	185523993	185523994	185524015	185579232	185744678	185761830	185761837	185761845	185761946	185778144	185778145	185778146	185786373	185811193	185899220	185899232	185907063	185907088	186091053	186091077	186222266	186222445	186229216	186235135	186235143	186237060	186237063	186238916	186238918	186251313	186301993	186363226	186364519	186399571	186498758	186539443	186539456	186539489	186749086	186749130	186807514	186807531	186807535	186885200	186893736	186893737	187152560	187234006	187234008	187234055	187248089	187248092	187248128	187248133	187454226	187583259	187678246	187700336	187772391	187772399	187878436	187909874	187909875	187935063	188091506	188266934	188266947	188266956	188275278	188278507	188278528	188279656	188279657	188279658	188286801	188286802	188286822	188286838	188327747	188330173	188476941	188608429	188608452	188632044	188658918	188658922	188658954	188660102	188660128	188718277	188735442	188763092	188823775	188902203	188903269	188934049	188977846	189139293	189139294	189139295	189184886	189198272	189331972	189331979	189332000	189332006	189332537	189332538	189332552	189332572	189335529	189382659	189432515	189457003	189457759	189462049	189462063	189462084	189471988	189483538	189502062	189502075	189533831	189539310	189637104	189637116	189637125	189637138	189637142	189637146	189637147	189637155	189720796	189725200	189725215	189728181	189728230	189728231	189728267	189732360	189760959	189760960	189760974	189773101	189773110	189773119	189773144	190279135	190279136	190279142	190279172	190285828	190286078	190314926	190314945	190314962	190443049	190652437	190652439	190652461	190789513	190789596	190826857	190845680	190854315	190854347	190866815	190866836	190866847	190866849	190912078	191130646	191203903	191205172	191206087	191206412	191236248	191236249	191245813	191251759	191251771	191258264	191394604	191404743	191465173	191465186	191465190	191499610	191587977	191587985	191587990	191588019	191737173	191745974	191745985	191745989	191971151	191973746	192014622	192014643	192015450	192147087	192334763	192334784	192343865	192343881	192344196	192344210	192363718	192539982	192539992	192571384	192607445	192611417	192661315	192661341	192661365	192681528	192681588	192735384	192735399	192743997	192744011	192744013	192851234	192908359	192908384	192908823	192930453	192930541	192942417	192942450	192992308	193051154	193062259	193062266	193062305	193073188	193126850	193126854	193126857	193126862	193126863	193161520	193161555	193161563	193161564	193161569	193198353	193234266	193483301	193483335	193492193	193581432	193583993	193584001	193584015	193618041	193663584	193663612	193663623	193663624	193714379	193715578	193715588	193715597	193715599	193715630	193715632	193715640	193726823	193726824	193726838	193772087	193772104	193817947	193914621	193949650	193954010	193956329	193969518	194032087	194037716	194118901	194119194	194454483	194618578	194618600	194776158	195141737	195160284	195162469	195168075	195168078	195168079	195168104	195168156	195379498	195379653	195386925	195394038	195411794	195411828	195411836	195604161	195617673	195617674	195649211	195651034	195693218	195762337	195762373	195805544	195807424	195875209	195875230	195916249	195949029	195949042	195949065	195949083	195949110	195957108	195957142	196022650	196022666	196022686	196060637	196130004	196157217	196157222	196187039	196195815	196283158	196283161	196283188	196494985	196495008	196495018	196495335	196731762	196731774	196731778	196731803	196921401	197250643	197251924	197251947	197251954	197251971	197377706	197379038	197379055	197379195	197379209	197398656	197413844	197421439	197421637	197586241	197591512	197621079	197621085	197621087	197621135	197621149	197623100	197623124	197633851	197636342	197636354	197636361	197636362	197636363	197636365	197636368	197636382	197851735	198204793	198489887	198489892	198608816	198684960	198688071	198723561	198754364	198777757	198777809	198997242	199057108	199172903	199215905	199216276	199252310	199252311	199297262	199297287	199378884	199378885	199378886	199382851	199382856	199382904	199385698	199385734	199389363	199517102	199517149	199554540	199554696	199743154	199743155	199743217	199743231	199743240	199743416	199743450	199764526	199826286	199826407	199828182	199846730	199864473	199864475	199864479	199864487	199864494	199864512	199864516	199882175	199882190	199901533	199901594	199902695	199902713	200106679	200106698	200106712	200106722	200106723	200183573	200223082	200223187	200224719	200224729	200224736	200224743	200224749	200224844	200224852	200224874	200224876	200224889	200224891	200224898	200224901	200224906	200268294	200268308	200268311	200268328	200282500	200283202	200283210	200283212	200283236	200283254	200416890	200416892	200416893	200416909	200416918	200416926	200429412	200429423	200429429	200429490	200485564	200490710	200490720	200490747	200490803	200499170	200542266	200547107	200547113	200547131	200548713	200550207	200699357	200699382	200755356	200755577	200768376	200774212	200788027	200790142	200790693	200790710	200790747	200824338	200824364	200828399	200935953	200935960	200935967	200935983	200936003	201030972	201034467	201034470	201055422	201059229	201059241	201059267	201060632	201061205	201061211	201061217	201061240	201086796	201094065	201107246	201133247	201142272	201142283	201142295	201142318	201142319	201173492	201199417	201199635	201199636	201296545	201437063	201437088	201437104	201439587	201474606	201496042	201564935	201639961	201679057	201679083	201706561	201714377	201714639	201714648	201800437	201800472	201800484	201800517	201804492	201804503	201820759	201820790	201821095	201821096	201821097	201821103	201903164	201996343	201996405	201996423	201996426	202134386	202136139	202148775	202148776	202148799	202148808	202228920	202287960	202287971	202287990	202288001	202321128	202321130	202321163	202321167	202321795	202396340	202396370	202396395	202462523	202465625	202483868	202483918	202599747	202633720	202633746	202633754	202646798	202646840	202646856	202672458	202672555	202674924	202675000	202675010	202770554	202770590	202798880	202879743	202879788	202879789	203094998	203095013	203095024	203128482	203128490	203128502	203195218	203195251	203350117	203405423	203405457	203407006	203407014	203407028	203447851	203447852	203460540	203599138	203711475	203762307	203762309	203777880	203784850	203833555	203833658	203860492	203860500	203860504	203860507	203860517	203867356	203869205	203869216	203915292	203915304	203935406	203936529	203936560	203936562	203975253	204121114	204121115	204121121	204121122	204148965	204161844	204196270	204196381	204196382	204255400	204312194	204312197	204312214	204312235	204312247	204312253	204312296	204349043	204349078	204349085	204349087	204351151	204389634	204389636	204389665	204389740	204389741	204389742	204518351	204520058	204873681	204888535	204888542	204904389	204904395	205107578	205201359	205220061	205290814	205290828	205290864	205291288	205409066	205665507	205665533	205665542	205665548	205665551	205796309	205796322	205814261	205913679	205913698	205915851	205988516	205988518	206011398	206011399	206011402	206018452	206020269	206020270	206020271	206020400	206020410	206020411	206063534	206107841	206124855	206124878	206124881	206124893	206124902	206124910	206246364	206324957	206324980	206324997	206368561	206799872	206884643	207006470	207017791	207018023	207354585	207354596	207441050	207441097	207458254	207458256	207458272	207458276	207492405	207492430	207492455	207517050	207518133	207526713	207551255	207673029	207675486	207675488	207675525	207855412	207855421	207855427	207855432	207855460	208247948	208247984	208248069	208301123	208301149	208303084	208316128	208316139	208321264	208321282	208321283	208329781	208373743	208373751	208373766	208373771	208471599	208471625	208526197	208526218	208558527	208558557	208558574	208630028	208630060	208630074	208630076	208630081	208630082	208630094	208937159	208937205	208943321	208948994	208966885	209055179	209055182	209055188	209055220	209086181	209100129	209100397	209100412	209114680	209117187	209181257	209181273	209287580	209287650	209287652	209287684	209349429	209349430	209349433	209349479	209376262	209376264	209404410	209404453	209404473	209469638	209477064	209477065	209501669	209812522	209812523	209812547	210040416	210042225	210042232	210059698	210072929	210072930	210077148	210441385	210541245	210806908	210806924	210806925	210828313	210828331	210831479	210831496	210833386	210861477	210863261	210877791	210877802	210878647	210878658	210878660	211061893	211061904	211061905	211066006	211066075	211066082	211135399	211135454	211176295	211176318	211176338	211216772	211307744	211307791	211337016	211337023	211337037	211342398	211342413	211345314	211350705	211350743	211350805	211350823	211364006	211389584	211389587	211389609	211429911	211429931	211429937	211559058	211559157	211617581	211622383	211622386	211622398	211699559	211699651	211699659	211699661	211742236	211917216	211917658	211918592	211918599	211923038	211947236	211947276	211947280	211947281	211947283	211953888	211962922	211962957	211969330	212029933	212029934	212029970	212030059	212030061	212088430	212088511	212114114	212120435	212147132	212147143	212220670	212220679	212225938	212225973	212229207	212229231	212229277	212229293	212245282	212461012	212463249	212479159	212479284	212481748	212635986	212641100	212641103	212650680	212650736	212660134	212660197	212660203	212675099	212718856	212718883	212736553	212736789	212789039	212793031	212793034	212844705	212895335	212938827	212942673	212942711	213031217	213083530	213253783	213253882	213266883	213567353	213590129	213590146	213590156	213698331	213698333	213705867	213705868	213705869	213705870	213705871	213705872	213706280	213758085	213758088	213815149	213819259	213819268	213949068	213949076	213949113	214190999	214204194	214204201	214209997	214234964	214443272	214443355	214447951	214447970	214448067	214448072	214448496	214448537	214506194	214542240	214560789	214590088	214598457	214598470	214599516	214632351	214632429	214778781	214791050	214791072	214800403	214886080	214892977	214893029	214898448	214898455	214898483	214898509	214906114	214919324	214919409	214922008	214922022	214922028	214927760	214927783	214927785	214942803	214942820	214942828	214942882	214942883	214942887	214942894	214942895	215022604	215144928	215300051	215314252	215314267	215314272	215421411	215422323	215460006	215460261	215481481	215485134	215485141	215486144	215492785	215493151	215493174	215515884	215572323	215572330	215572354	215903433	215967503	215967514	215967875	216077114	216080209	216105669	216108353	216141667	216141681	216141729	216263112	216266579	216266630	216266646	216266660	216266663	216266689	216270710	216528675	216620571	216620655	216620690	216620723	216620745	216620783	216620821	216648085	216680126	216817448	216817456	216817481	216848068	216848098	216859235	216908302	216908305	216970170	216980868	217040755	217040765	217040793	217040794	217254462	217307284	217307638	217307641	217307646	217307657	217340134	217340713	217345399	217476113	217476134	217476143	217476145	217476148	217534620	217534621	217545201	217545205	217545543	217545549	217545550	217590460	217601343	217601354	217611172	217611173	217611174	217611196	217611201	217648406	217724872	217756758	217782975	217794041	217794045	217854186	217854214	217854925	217857625	217857632	217857634	217857660	217857680	217966824	217966900	217966901	217974245	217984572	217984589	217987190	218012965	218012971	218042081	218042114	218042118	218042123	218075314	218077342	218077365	218077379	218077396	218146084	218146091	218185591	218426231	218426233	218530468	218530469	218530470	218530472	218531210	218533747	218533765	218535270	218579436	218583761	218583796	218637825	218637851	218638814	218638851	218642541	218642566	218642567	218660526	218682808	218682822	218682826	218682829	218684635	218684651	218751578	218751579	218751580	218751679	218751701	218894582	218896264	218967454	218976492	218976521	218980953	218989095	218990755	218990789	219016635	219040472	219040506	219040516	219040545	219040580	219040930	219040989	219078403	219102033	219102043	219102073	219102120	219139854	219145709	219145710	219149078	219149086	219182057	219182128	219195783	219198668	219198711	219228117	219228128	219228145	219228164	219243664	219243690	219292378	219292379	219292380	219348481	219351177	219353460	219356201	219463345	219463377	219463379	219478016	219479633	219479646	219490283	219490300	219490311	219490312	219518335	219533838	219560186	219676947	219676962	219845744	219891735	219891756	219894208	219895710	219895718	219953351	219953352	219953366	219956695	220001796	220001803	220025175	220029981	220029998	220030021	220062130	220067436	220067456	220067467	220078607	220078609	220078610	220078612	220078614	220087445	220087454	220087998	220112922	220122856	220208014	220208025	220218232	220218270	220218271	220277205	220325743	220342567	220356558	220361387	220361392	220361398	220361412	220361429	220466503	220532472	220544007	220546748	220546766	220586843	220775798	220775819	220775820	220807967	220807979	220815741	220836309	221031775	221031783	221031799	221031812	221337878	221569365	221569397	221569993	221813133	221813134	221813139	221813145	222039987	222040005	222040023	222213361	222219392	222224429	222224440	222224457	222224482	222236511	222236530	222254043	222282298	222282407	222284241	222284242	222284255	222381412	222427251	222427264	222435311	222435357	222465942	222465945	222500389	222502135	222502157	222502182	222502241	222502567	222502790	222503464	222503481	222503510	222504194	222504252	222530849	222530870	222674459	222674488	222674490	222685364	222685384	222685390	222767053	222767056	222767088	222767285	222767295	222767305	222767317	222867762	222880517	222904852	222904893	222919929	222919964	222920492	222955630	222987272	222998499	223028248	223042144	223056708	223149227	223149259	223149264	223228760	223228786	223233086	223233164	223521583	223521620	223521623	223521630	223652364	223948533	223949744	223949745	224139744	224139757	224139772	224139780	224139791	224139828	224139853	224139882	224169349	224233800	224233817	224233819	224233822	224233842	224233859	224233876	224394583	224427732	224435938	224443026	224443061	224443081	224443125	224512421	224590528	224614789	224664563	224664668	224683828	224683829	224710902	224710927	224710932	224710949	224713985	224714014	224714015	224745616	224757902	224757904	224806940	224848768	224848803	224852869	224860054	224973756	225032576	225032620	225124963	225124973	225124991	225125006	225125009	225129777	225142960	225142972	225143472	225143483	225143484	225159272	225161691	225167076	225167124	225242699	225242711	225283607	225290775	225290791	225290794	225290811	225583651	225583653	225599925	225624049	225624078	225633918	225638839	225638854	225644246	225644265	225644270	225901673	225961093	225961603	225975130	226004494	226004659	226004691	226518128	226539250	226587481	226591058	226748709	226810770	226810781	226810822	226812065	226812085	226812098	226812107	227101175	227101187	227101192	227260866	227375431	227448154	227764578	227764579	228066319	228072775	228074811	228095671	228095679	228185750	228201408	228201425	228238152	228266322	228266346	228266347	228267098	228267831	228289020	228289328	228289346	228289376	228472888	228480895	228527654	228527660	228527666	228527688	228527689	228527708	228580634	228580676	228583494	228585202	228585213	228585215	228589177	228621051	228625388	228625413	228662631	228662638	228665815	228667109	228667128	228667152	228775523	228858742	228859740	228859785	228859787	228859788	228870861	228870869	228870882	228872978	228873005	228873038	228873067	228947105	229034741	229034784	229034888	229034913	229035978	229036058	229036059	229036061	229036071	229036081	229078450	229078468	229078474	229081196	229084465	229095662	229095671	229095690	229099315	229132186	229132375	229197720	229197739	229197757	229360500	229360502	229360550	229368688	229412832	229454214	229475680	229475708	229539858	229539859	229600114	229600137	229604973	229604989	229740250	229743830	229743867	229802176	229806700	229807089	229807095	229832497	229842356	229938696	229945151	229945155	229945212	230202387	230310662	230310672	230367646	230481842	230481847	230481850	230481851	230481862	230481880	230481893	230501867	230501906	230659887	230659980	230661721	230833070	230868113	230872379	230943250	230943251	230943259	230943263	230955785	230955811	230968727	230968743	230968762	230968792	230968795	231016677	231016683	231402964	231415579	231415625	231419634	231431440	231431518	231431533	231460964	231531846	231531854	231536500	231536509	231536519	231546258	231557069	231557118	231557120	231561402	231561437	231620156	231620178	231621457	231648110	231681366	231702036	231702062	231702124	231713865	231752958	231753994	231754025	231754027	231790229	231790238	231838293	231838314	231993601	232011979	232013336	232013337	232023627	232023628	232023629	232023736	232083072	232083084	232083108	232168418	232235485	232235563	232254842	232254845	232254859	232254894	232255309	232255338	232255372	232255399	232255407	232304266	232367762	232367763	232378947	232379051	232381976	232381981	232382341	232382378	232383904	232391426	232417357	232435280	232435412	232435424	232646446	232807134	232811409	232814270	232897385	232897393	232897411	232897417	232897470	232897490	232912124	232912126	232912128	232912129	232913300	232913303	232913350	232921658	232923074	232939042	232939147	232939150	232942597	232942600	232942618	233005184	233005188	233035323	233035346	233040768	233053184	233056120	233056157	233059555	233059562	233059596	233240671	233330317	233330330	233330413	233350807	233350847	233506088	233506121	233533855	233536894	233547728	233578067	233578092	233578100	233578113	233640203	233640256	233652184	233652233	233652235	233655341	233655342	233665292	233665313	233668956	233669001	233683304	233687594	233687602	233687663	233687679	233689609	233876705	233876738	233876750	233921161	233973537	233973556	233973560	233979967	233979970	233984266	233985986	233994137	233994151	233994153	233994171	233998258	234027787	234038057	234038060	234047251	234047252	234047310	234047325	234140056	234177488	234188174	234188186	234235678	234242163	234260818	234373350	234373354	234373380	234373394	234477426	234480477	234482498	234551714	234555632	234556447	234556452	234567108	234579966	234579987	234582034	234624472	234625054	234791168	234791174	234996272	234996307	234996313	234996381	234996382	235013425	235013468	235013518	235016032	235020671	235020680	235030321	235030325	235111253	235111745	235164059	235221876	235221917	235271354	235271371	235288713	235415639	235477414	235508865	235533062	235533084	235533090	235533097	235533119	235734647	235734648	235740933	235811226	235815840	235815880	235815889	235815891	235815892	235826707	235833468	235833946	235839801	235839921	235881997	235882024	235882033	235882034	235923282	235927410	235936607	235936612	235937835	236070125	236096098	236096104	236096114	236096138	236096168	236154946	236159036	236166402	236166420	236201775	236202903	236210758	236219780	236225298	236225338	236225391	236225394	236229964	236229996	236230065	236258013	236258320	236258321	236258327	236259192	236259207	236279339	236279353	236279365	236279390	236279406	236284792	236284799	236293923	236293939	236307856	236307885	236311573	236313367	236330181	236332600	236346949	236346950	236346987	236368439	236375534	236385949	236405206	236407006	236407012	236422839	236425859	236426620	236426689	236477734	236513173	236513174	236513185	236513186	236608347	236608472	236690270	236690313	236801681	236826978	236826993	236829439	236829443	236829922	236875479	236875480	236875486	236875865	236875866	236875904	236885179	236888768	236890584	236890640	236909785	237068115	237244328	237245104	237245109	237245182	237252545	237329028	237352770	237394690	237394718	237449250	237449262	237449263	237449268	237583371	237583398	237647572	237677113	237677114	237677135	237714375	237783457	237792450	237792454	237803938	237806397	237806469	237806474	237806493	237810647	237907909	237910623	237911703	237911731	237956847	237956876	237974055	237985022	237985660	238324544	238324551	238324556	238328855	238328882	238328886	238343402	238343427	238343435	238357030	238375481	238375486	238439408	238444015	238444162	238450688	238450701	238542403	238585348	238585356	238585366	238585370	238585386	238667691	238667702	238694030	238694043	238720230	238720232	238721163	238746082	238746092	238746108	238846528	238856420	238856429	238873172	238873187	238902337	238910392	238910393	238912293	238912294	238952746	238972568	238972579	239103781	239110273	239136068	239136253	239144198	239144209	239144237	239144254	239163138	239163177	239257979	239257983	239258018	239258078	239260382	239260782	239260792	239264296	239264588	239264613	239281347	239281450	239439180	239483346	239554462	239555501	239614964	239614990	239645717	239645725	239670216	239670218	239670223	239671279	239671309	239671320	239683129	239683149	239683160	239745550	239755794	239761378	239767687	239814321	239816159	239824687	239824717	239824728	239824729	239824732	239824735	239873049	239873060	239873069	239879525	239879534	239902721	239904574	239904575	239904616	239947187	239992870	240028226	240033796	240033802	240047882	240047886	240054819	240054903	240078053	240078104	240079405	240080569	240086109	240125857	240175405	240175412	240175440	240232520	240232521	240232522	240236896	240236922	240298156	240298243	240298246	240298253	240326490	240333016	240333046	240341793	240341812	240341832	240447266	240582723	240582756	240582760	240584818	240599931	240616697	240616738	240656090	240666945	240685335	240685458	240685465	240768415	240807242	240807263	240860007	240869696	240869716	240869746	240869758	240878674	240878691	240878770	240878791	240887302	240905726	240945240	240945319	240945322	240945326	240946030	240946032	240950912	240950942	240950962	240963203	240963207	240990059	240990069	241014625	241014627	241024624	241083778	241083779	241083808	241084494	241088767	241102362	241102363	241102364	241105562	241105593	241105609	241184323	241184341	241246580	241246591	241247398	241247422	241247452	241247520	241250210	241257765	241258756	241258777	241259786	241289885	241289905	241289914	241294764	241294765	241299778	241299782	241299783	241299786	241299804	241302135	241307545	241315557	241315564	241315565	241316160	241316161	241316162	241316187	241316194	241316196	241353271	241353326	241353333	241359203	241359221	241379905	241386526	241386532	241390960	241390965	241402233	241408951	241408955	241408969	241410889	241411573	241512205	241574592	241583098	241583102	241583103	241583107	241647233	241648447	241648487	241658514	241662212	241662224	241662228	241679133	241683733	241683734	241737410	241737486	241737487	241737488	241747124	241747152	241747852	241781044	241829737	241829752	241829893	241838878	241838885	241851154	241852735	241858033	241889438	241913195	241913480	241915382	241915393	241960036	241960050	241960069	241960077	241973181	241973266	241973274	241975206	241976857	241987542	242020871	242023717	242057358	242057386	242057393	242064938	242064939	242069607	242075861	242075864	242081806	242097861	242097916	242101829	242102131	242102237	242102261	242102268	242102285	242102306	242102334	242102899	242102948	242102950	242103020	242117139	242117155	242117156	242117160	242117170	242117175	242117613	242117615	242117641	242117644	242117680	242117686	242117691	242117833	242117835	242117841	242117842	242117848	242117853	242118061	242118101	242130859	242130883	242135330	242135431	242135432	242137115	242137117	242140712	242140722	242155063	242171079	242171086	242171105	242171768	242171876	242171910	242181605	242181620	242195731	242219723	242219774	242219775	242228308	242228309	242228314	242228330	242307401	242307410	242307429	242314974	242323381	242323559	242335975	242376115	242376145	242376193	242376194	242376195	242376213	242376214	242376215	242379726	242379741	242386635	242386641	242401847	242444013	242464678	242464697	242464717	242464731	242464810	242466862	242466878	242470095	242470102	242470407	242470413	242470431	242474233	242479778	242527217	242527232	242534957	242568613	242637263	242663581	242663649	242729122	242733548	242747522	242751553	242751559	242767714	242791872	242791896	242805684	242816015	242824882	242840186	242854400	242854419	243032146	243032161	243032164	243032191	30836	49384	49399	211224	211236	211250	222017	222083	232651	238732	238753	244215	244216	335175	358543	358575	392669	392771	417397	417831	417833	425406	425419	425425	426951	435142	445781	463868	463877	476454	476473	487447	509888	509889	509890	510719	513992	515730	515765	515779	519027	523324	541638	541640	541668	541680	541681	565518	565520	565558	566726	566732	576476	576493	584515	584526	584587	584590	587648	587681	592535	631068	664694	726286	726287	726293	726319	729463	729901	729952	730675	734244	734321	739890	740194	742657	748124	748148	757622	757625	758381	760537	760540	768742	785911	785912	785930	785931	803305	882439	882527	886090	889869	889885	896124	896128	896129	896152	903221	905272	905295	956538	956798	956819	964822	965939	986024	986035	986036	1008750	1009406	1009412	1009478	1021090	1026791	1120150	1120194	1140723	1150477	1157073	1160706	1160734	1160735	1201824	1201830	1201866	1212567	1218487	1230170	1230211	1230219	1230692	1233774	1233883	1234703	1234741	1251182	1251209	1252823	1255284	1255299	1256366	1256388	1256389	1256403	1256406	1263523	1263532	1263557	1263558	1273121	1273193	1277645	1277851	1298234	1298242	1304007	1352741	1352830	1352871	1359415	1359452	1359453	1364701	1370645	1370646	1370649	1370696	1374502	1379432	1385859	1385868	1388581	1388627	1488138	1488257	1488265	1488268	1515416	1515426	1573916	1577026	1577068	1586976	1587060	1588725	1588824	1588827	1588828	1588829	1655412	1655431	1656673	1656706	1656707	1656717	1656765	1657287	1676216	1676303	1682192	1682203	1728135	1754358	1766181	1768640	1768671	1960438	1977064	1977077	1977088	1977429	1978798	1978843	2000770	2000771	2030788	2033683	2047375	2047414	2047430	2077884	2077906	2118851	2127224	2127625	2127658	2129971	2149914	2149915	2149918	2149919	2263979	2274479	2283511	2283512	2283618	2283621	2283624	2289893	2313748	2332069	2332951	2332968	2332969	2333593	2334140	2335648	2340389	2340418	2342236	2342240	2344570	2351727	2351736	2353249	2370677	2370678	2370679	2403294	2405811	2410724	2410759	2414800	2450372	2450416	2450733	2450739	2462859	2462860	2462861	2480396	2546391	2555200	2555219	2555230	2556156	2562268	2562441	2563158	2563164	2563441	2563447	2567681	2567695	2568362	2648150	2648162	2654288	2654319	2690583	2723375	2723378	2898472	2914919	2914972	2933588	2933631	2953586	3005909	3005956	3023901	3023904	3032407	3037391	3037448	3039291	3076617	3077129	3083854	3146454	3146456	3146459	3149034	3149035	3185084	3185097	3185117	3185129	3186138	3186145	3186147	3187638	3188127	3190494	3190501	3190507	3190519	3190571	3190572	3190596	3190656	3190674	3190700	3190701	3192602	3351733	3351737	3356439	3356451	3356458	3356475	3356478	3389136	3389141	3407241	3410018	3414628	3414691	3433418	3443669	3443673	3473610	3473616	3473639	3487087	3487124	3487128	3504659	3510603	3510766	3510779	3511151	3517632	3517711	3597800	3597803	3597805	3612106	3612133	3612153	3623513	3669122	3669135	3669148	3706276	3728263	3728271	3728272	3728288	3739681	3746646	3746650	3746651	3746656	3749356	3749389	3758365	3758367	3758439	3759040	3759164	3761130	3761131	3761161	3883280	4004701	4004703	4007430	4019739	4019752	4019786	4019789	4019826	4050259	4050261	4050274	4050301	4050321	4050323	4056682	4059389	4059390	4059393	4059396	4061796	4086597	4086624	4105004	4105058	4105059	4105074	4112934	4112972	4121936	4131013	4131088	4131091	4268239	4344317	4367903	4379849	4433893	4437436	4439805	4447695	4570664	4570666	4572486	4575185	4575192	4575646	4575658	4575666	4575891	4575896	4581201	4584876	4584883	4584889	4584901	4585682	4585692	4609068	4610351	4610370	4610378	4611847	4611896	4611935	4629009	4629028	4629031	4629035	4629038	4715678	4715691	4715727	4720581	4720606	4721136	4732553	4911153	4911154	4911157	4949240	4949277	5022286	5027355	5040803	5046440	5046473	5111629	5111652	5111657	5111663	5208041	5208109	5215955	5216118	5232793	5232830	5295804	5338594	5338595	5338631	5339208	5347283	5471531	5552523	5553824	5571427	5571433	5571454	5719927	5719978	5726874	5726925	5753656	5753681	5782807	5799749	5815863	5858454	5858455	5858469	5858478	5895705	5899483	5899494	5949173	5949196	5986119	5997127	6008706	6008710	6008747	6194107	6329313	6411036	6445267	6445297	6658535	7186806	7186807	7186808	7186815	7186840	7191216	7191218	7191222	7191792	7191804	7194342	7194346	7194378	7194393	7194480	7194543	7194572	7349357	7349391	7349402	7349409	7652731	7652750	7654099	7654117	7663954	7663973	7674518	7674519	7686280	7691308	7691685	7697987	7698017	7698023	7703680	7703698	7704328	7704413	7774259	7774261	7823918	7838373	7838391	7841970	7841979	7842415	7842536	7848406	7883185	7883437	7946722	7946737	7946762	8001453	8051878	8051896	8061559	8062356	8084435	8307055	8307058	8307068	8307081	8385798	8388216	8417426	8417427	8417430	8512699	8522649	8522695	8563764	8563778	8565531	8565694	8567521	8568147	8579228	8579229	8582552	8582570	8582590	8586337	8586363	8586441	8586453	8629097	8640192	8675368	8690236	8690276	8713532	9033938	9207327	9208106	9208107	9208126	9208178	9208208	9208210	9219449	9219451	9219452	9219455	9226247	9226256	9226266	9265874	9279256	9407172	9411161	9411491	9411507	9411536	9427264	9427341	9442070	9442082	9457515	9457517	9457610	9460803	9460816	9516704	9516724	9520042	9528341	9550580	9551012	9551040	9551044	9574422	9574423	9574424	9574425	9587100	9587118	9587540	9588338	9591986	9594352	9594392	9620998	9620999	9621000	9659758	9669332	9669380	9670003	9676714	9676737	9721774	9726356	9726357	9728670	9728754	9728773	9735231	9735244	9738605	9767813	9769469	9769474	9795967	9796007	9796010	9963069	9963086	9986819	9986844	9986845	9988541	9989425	10061146	10069462	10136757	10136790	10141072	10161325	10161795	10162532	10162559	10298934	10305317	10305347	10305359	10308451	10323709	10345365	10348846	10348851	10348852	10348855	10348860	10353861	10451675	10456493	10456509	10456971	10457051	10550529	10550567	10550580	10550601	10550989	10551024	10551026	10551027	10551668	10556072	10556078	10566096	10677856	10677913	10677918	10677921	10685458	10687652	10878505	10878512	10987161	10987191	11009864	11009867	11031526	11045590	11045614	11072506	11072512	11072522	11072533	11184148	11184150	11184192	11226169	11236708	11238261	11238268	11238282	11241905	11241924	11290600	11361310	11367577	11478671	11480252	11480284	11499247	11503292	11506297	11518432	11705449	11705456	11769146	11769151	12042949	12042956	12042957	12042958	12042959	12046881	12158121	12164497	12168897	12367473	12458300	12503941	12518442	12526449	12526470	12536992	12549528	12550110	12550111	12550143	12555167	12555175	12555181	12628472	12632248	12633262	12649296	12649305	12754241	12759237	12819015	12825773	12840649	12854697	12854719	12854723	12854726	12854748	12854749	12905604	12905606	12905625	12906486	13040332	13042810	13042947	13052524	13052527	13052613	13056613	13110651	13120750	13120754	13120763	13120768	13120769	13120777	13120797	13292858	13292875	13292895	13330172	13348099	13363257	13363258	13363260	13518370	13518371	13518376	13737689	13737697	13737813	13747717	13747748	13796282	13798143	13816922	13816943	13973689	14047010	14047013	14109689	14110041	14110107	14111676	14123971	14123989	14123992	14128296	14129596	14133977	14153987	14154004	14178089	14191958	14191973	14191978	14191987	14194122	14198013	14198151	14198204	14250406	14253886	14254886	14261897	14261902	14261913	14265565	14282855	14303692	14303697	14353025	14359376	14359405	14360844	14360849	14455776	14492182	14495167	14495209	14495239	14503500	14503507	14503522	14528019	14528036	14528043	14567957	14587323	14588883	14589103	14589107	14600455	14600496	14697720	14741850	14741860	14741884	14742452	14742583	14893023	14899235	14951819	14951961	14952389	14959283	14959309	14960499	14960548	14961660	14970828	15037207	15037238	15037240	15037407	15037443	15037844	15037871	15037898	15077551	15109067	15110731	15110772	15125070	15125086	15125123	15125196	15125198	15125200	15127237	15162584	15219584	15219617	15219621	15219631	15233677	15233737	15233738	15248215	15248298	15253674	15253679	15253698	15253730	15253741	15253744	15253750	15253751	15260209	15264736	15266269	15272072	15276270	15276308	15292418	15293057	15302010	15304616	15347400	15553237	15558810	15618118	15626856	15628322	15628323	15662212	15804858	15814708	15814720	15814723	15824746	15825672	15926585	15953443	15953454	15957265	15957267	15957324	15957336	15958145	15958976	15958977	15958990	15991559	15991568	16127217	16127262	16134271	16164669	16168597	16177737	16183581	16183618	16183621	16183643	16183653	16183695	16184353	16184376	16184380	16184390	16184395	16184399	16225767	16225796	16242678	16297581	16297613	16297653	16361379	16361397	16361407	16408543	16458417	16458423	16458428	16458431	16458444	16458453	16458473	16458474	16497110	16497120	16497153	16498035	16498042	16498448	16499579	16499605	16499650	16501630	16501641	16530804	16530832	16531269	16544813	16549936	16560344	16560390	16576592	16576594	16576602	16576609	16582729	16582765	16583401	16584506	16595270	16595295	16605311	16605314	16626404	16637064	16728654	16748916	16821769	16821775	16839024	16949402	16949935	16949958	16950017	16959303	16986401	16995982	16996012	16996056	16996059	16997239	17007963	17007998	17008024	17008362	17013242	17013244	17080692	17080710	17098901	17100098	17100137	17100544	17102847	17102952	17102953	17102954	17103009	17533878	17533890	17533891	17533935	17533944	17533975	17533982	17561428	17561436	17561441	17566156	17566187	17566366	17570208	17570982	17670658	17784261	17792647	17799220	17810676	17810682	17810683	17810726	17810736	17810742	17810769	17812737	17812740	17812764	17812771	17826335	17839613	17899653	17910702	17916994	17917048	17917077	17917081	17917583	17917823	17935208	17935215	17935255	17935260	17935641	17935648	17974166	17989606	18017024	18017026	18017033	18017045	18098074	18098076	18098096	18098120	18098122	18128929	18128939	18158493	18158499	18171162	18174445	18184539	18189140	18192584	18207153	18225829	18225839	18225856	18281460	18281499	18289419	18293963	18293984	18467807	18497787	18501244	18501321	18501326	18520451	18520456	18568389	18569172	18580215	18580221	18582305	18588395	18643143	18709682	18745885	18774836	18780041	18784826	18796611	18800877	18802763	18802783	18802813	18802815	18808270	18813226	18819795	18819796	18848515	18856564	18876316	18882257	18953927	18953932	18953958	18980043	18980078	18980105	18982424	19156119	19156182	19156202	19166005	19241378	19315257	19315549	19536233	19536252	19607203	19609506	19610070	19610078	19610890	19610915	19610916	19610932	19610936	19611578	19622408	19622431	19624494	19629620	19629718	19646301	19650630	19650660	19680710	19687961	19722226	19803646	19804588	19977340	19977355	19985064	19985120	19988017	19988065	19988071	20068848	20079155	20079170	20080636	20141108	20400141	20559095	20567955	20581623	20581626	20600094	20600129	20659600	20659601	20659602	20659604	20706560	20706570	20706580	20706599	20967605	20967632	21087956	21088003	21090870	21095276	21095307	21108706	21108740	21119390	21119395	21119425	21119444	21259704	21259709	21259723	21550840	21638111	21669321	21669334	21669362	21703689	21703746	21709062	21757065	21828606	21829655	21829680	21829690	21923254	21924610	21948160	21959078	21962192	21962449	21983484	21983487	22090577	22117024	22121495	22121503	22121504	22192827	22208731	22209534	22209549	22229497	22229725	22230709	22235258	22235301	22283344	22342116	22342172	22342291	22395777	22395833	22395834	22395851	22397767	22400504	22403196	22403210	22413310	22418038	22418057	22419257	22420011	22420028	22423147	22423168	22493355	22493367	22493374	22581773	22594345	22601611	22625316	22625344	22678143	22678168	22678469	22678734	22678766	22678769	22678770	22691496	22697005	22697346	22697364	22702650	22702685	22703680	22708859	22708861	22709846	22709847	22709848	22712893	22712903	22712912	22719181	22724048	22740196	22740255	22781317	22825169	22829910	22829936	22833622	22833657	23223265	23225122	23225124	23232951	23232958	23400166	23400197	23729802	23736656	23738336	23817059	23817078	23817116	23817132	23817150	24234567	24234583	24251763	24569766	24649839	24683030	24683057	24690431	24690707	24690708	24742361	24743662	24745072	24745089	24745102	24745103	24900385	24900393	24900404	24900414	24916221	24916233	24916239	24916262	24947142	24959604	24959614	24959623	24959631	24987309	25013689	25013723	25013743	25013756	25015989	25018254	25018255	25079031	25092741	25092821	25141139	25142314	25158530	25158540	25182927	25182973	25183085	25293984	25295751	25389733	25389750	25462415	25539095	25539115	25539735	25607549	25619365	25619376	25632307	25632308	25686926	25686944	25750459	25750460	25848112	25850313	26041592	26063017	26275411	26275412	26275414	26275415	26295418	26589432	26589433	26591605	26591623	26599879	26623089	26626260	26635888	26635899	26644508	26649596	26649597	26649881	26655845	26655934	26655935	26658008	26658010	26741080	26746248	26747827	26751564	26751602	26751610	26751614	26751618	26752599	26752601	26752633	26752657	26789024	26789033	26789059	26797870	26798863	26828120	26838039	26850088	26850090	26850172	26909311	26909318	26997087	27009317	27010306	27010387	27030646	27030672	27030673	27036485	27036510	27036511	27044685	27044704	27055271	27055272	27055332	27055353	27055356	27055359	27055362	27055372	27055377	27093799	27093800	27093839	27093884	27093890	27093897	27099086	27099107	27132297	27132324	27175835	27175858	27227011	27228653	27229639	27230137	27253878	27300557	27300628	27309334	27309340	27309354	27309370	27309521	27309538	27428090	27464822	27464823	27465120	27514550	27514601	27514603	27676436	27676465	27747693	27853007	27864474	27864527	27912244	27912345	28064536	28083611	28258517	28576008	28627949	28691732	28695281	28695380	28816570	28825249	28825250	28928899	28928905	28928906	28928986	28928989	28929017	28929026	28929047	28934466	29044937	29044971	29066862	29066875	29066905	29066916	29066918	29067719	29073276	29076886	29102625	29249608	29249657	29254131	29275392	29275406	29309469	29309470	29309519	29309525	29505659	29505675	29505927	29505928	29505949	29535535	29608099	29608144	29610567	29618243	29685232	29685233	29743165	29744365	29744392	29745359	29872667	29935854	30287597	30305781	30307568	30463058	30523680	30523708	30523709	30545227	30545329	30553714	30554988	30568078	30568107	30600306	30640687	30735568	30744238	30803085	30804167	30804178	30804185	30804191	30804219	30918185	30918216	30918431	30918440	30918469	30918478	30918503	30918518	31185161	31185280	31237778	31237788	31237810	31237827	31288880	31288891	31295883	31423606	31715060	31715061	31715062	31718530	31718538	31718558	31718563	31718570	31928441	31961330	32470765	32673772	32673773	32673778	32673794	32673795	32673796	32673808	32713975	32730391	32730397	32730448	32862542	32862557	32862559	32862565	32862575	32862582	32997755	33216952	33231663	33310148	33322014	33362682	33402007	33494107	33516745	33516920	33522140	33579537	33628954	33628976	33772717	33772752	34004729	34020198	34020290	34020309	34045184	34045218	34080717	34080728	34159872	34182568	34210151	34214677	34215606	34215615	34238059	34238073	34238082	34272702	34282817	34289656	34289657	34289683	34299320	34305642	34305655	34305676	34306644	34335889	34524394	34524401	34524472	34614583	34627306	34627371	34627406	34628746	34632800	34634415	34635833	34819009	34819020	34819031	34819033	34819034	34819047	34819054	34819057	35043676	35044317	35044321	35047731	35048144	35066584	35208944	35208955	35209355	35209361	35209386	35209387	35209397	35245425	35245447	35245496	35256341	35357794	35372926	35372930	35535854	35563737	35564561	35564573	35692303	36150174	36150233	36156847	36156848	36181319	36181344	36181350	36325423	36325436	36325463	36325490	36325588	36599738	36877246	36877247	36894284	36897767	36897812	36906651	36908851	37034372	37044496	37044527	37206166	37239258	37319714	37319751	37347493	37347533	37347537	37347542	37381210	37381221	37381249	37381314	37443460	37443498	37486905	37501097	37501108	37501197	37542782	37542809	37542830	37564936	37593395	37616782	37701946	37767666	37767695	37810788	37810797	37810813	37810834	37812181	37847829	38041592	38041593	38067330	38067339	38067341	38143819	38143825	38143826	38151651	38151862	38226290	38226308	38226309	38226342	38440243	38440245	38459238	38459251	38459255	38459289	38474321	38474343	38474348	38474424	38474465	38511804	38511824	38520060	38579013	38598176	38598180	38598210	38598216	38610915	38613786	38613806	38613845	38616085	38616099	38620227	38626138	38626223	38779211	38786849	38793608	38793656	38873431	38873453	38873478	38873504	38877925	38877928	38985364	39067434	39124639	39140747	39141867	39141919	39170282	39275001	39352667	39352847	39367400	39387891	39387912	39388564	39388569	39433460	39433462	39433465	39433471	39433476	39433477	39433479	39433503	39495775	39504923	39507906	39507968	39528612	39531753	39531774	39531805	39531809	39548488	39567402	39567445	39567447	39567448	39661261	39661262	39661263	39661336	39707670	40145583	40145604	40145701	40145702	40145703	40145705	40270307	40270353	40576303	40614250	40614252	40773921	40773932	40837005	40837051	40837053	40919965	40919975	40919990	41321694	41321725	41359811	41386949	41428487	41428511	41441488	41480948	41480956	41480971	41491109	41491128	41577908	41577912	41577931	41577948	41577952	41586556	41686716	41686740	41692390	41863019	41885048	41885057	41885125	41885135	41915280	41915286	41915301	41921439	41922991	41923019	41923233	41923238	41932250	41937786	41937839	41938032	42177950	42181826	42198302	42339935	42339940	42629583	42629590	42893616	42961007	42961015	42961025	42983336	42983448	43064002	43064012	43263834	43270441	43305272	43305348	43305373	43305386	43448566	43448582	43876459	43950911	44276880	44276881	44301507	44622343	44622345	44622362	44622386	44623436	44623466	44662661	44662664	44717313	44717331	44832090	44884057	44963374	45047143	45047145	45047146	45047166	45208008	45444773	45505778	45556874	45556880	45556891	45556906	45556908	45845663	45871351	45874896	45874913	45924213	46050334	46053835	46053853	46053856	46053864	46203678	46203687	46203695	46207390	46217717	46598306	46598346	46721373	46944016	46944029	47141031	47262717	47272647	47359918	47471580	47471596	47583266	47588047	47588058	47755067	47755113	47839941	47844046	47844061	47860444	47860462	47860469	47927991	47928049	47928083	47928093	47928295	47928320	47933613	47933620	47940673	47940683	47940685	47940691	47956585	47956587	47959315	47959357	47981433	47982602	47983579	48001744	48001748	48001848	48062202	48062209	48062220	48128814	48128915	48165559	48177966	48180318	48195584	48195585	48195586	48195610	48206544	48206550	48218911	48218949	48238459	48256289	48256292	48268931	48268948	48371688	48375683	48375761	48382250	48419822	48506251	48506356	49324970	49324973	49324978	49324983	49324996	49325017	49325019	49386285	49456327	49456331	49456335	49500737	49748833	50005932	50005939	50005942	50005945	50148171	50148193	50345202	50345213	50353738	50353767	50356220	50356226	50356228	50356246	50356249	50357976	50358018	50358055	50358074	50375359	50389337	50389373	50399570	50409685	50410561	50410577	50524936	50524945	50524948	50570354	50570381	50716102	50716132	50716134	50716135	50792132	51041689	51516479	51569026	51752740	51752878	51754161	51754193	51760811	51760842	51769529	51806046	51806073	51806250	51810130	51845982	51851452	51851495	51866929	51867987	51875206	51883956	52009012	52009054	52065900	52066392	52066398	52066402	52084071	52098302	52127642	52140034	52180815	52181621	52181689	52183819	52183850	52239828	52239829	52239870	52267434	52267456	52267479	52267483	52267486	52323379	52326906	52339386	52384315	52409675	52409681	52409699	52451072	52451074	52451095	52451100	52480353	52480369	52491126	52491130	52491179	52585179	52586764	52720492	52720499	52721157	52892017	52892075	52892087	53011093	53031095	53031494	53032918	53032932	53033383	53033384	53034834	53037031	53037741	53040755	53040756	53040801	53042146	53055683	53069597	53069632	53069649	53078233	53078243	53078253	53078265	53086797	53092999	53103332	53147008	53147059	53147061	53147062	53235114	53322009	53322017	53322047	53484528	53484561	53661634	53721224	53721257	53721276	53744203	53745357	53749993	53750875	53765329	53903873	53903901	53910354	53923378	53923379	53923405	53923426	53932015	53932047	53932053	53953421	54023933	54023947	54037909	54037910	54037919	54037953	54104974	54181784	54185360	54189723	54189748	54196059	54221368	54221377	54221379	54221427	54233237	54238482	54238491	54238492	54238501	54347211	54358606	54399996	54449438	54449841	54493091	54595387	54599116	54599934	54599957	54648466	54750550	54750571	54761663	54761949	54901056	54901076	54912286	54912333	54918042	54919218	54919224	54919254	54919264	54924482	54924490	54932850	54932869	54935273	54935300	54935320	54973823	54973827	54973841	54973843	54973855	54973870	54973873	54973879	55029308	55029318	55091252	55154307	55173626	55214441	55214448	55214450	55214459	55523695	55553484	55670775	55770615	55774477	55774517	55909700	55909704	55982058	55994816	56002749	56127506	56127507	56127528	56127672	56131311	56131325	56162273	56168265	56168282	56183834	56226434	56233585	56233627	56318535	56318536	56362652	56375005	56375006	56375010	56375028	56375033	56375070	56385133	56388619	56388638	56388652	56421868	56422099	56422115	56426484	56458069	56458087	56461511	56500987	56501040	56524777	56562310	56563299	56574578	56574588	56630117	56630122	56668154	56685245	56698905	56698910	56725350	56725351	56725354	56725355	56758000	56758015	56758485	56758489	56758519	56758535	56808608	56815201	56950118	56950157	56971275	56971316	56971365	56971367	57050063	57139484	57237785	57237789	57237799	57237806	57237978	57263909	57263974	57263982	57264024	57325333	57325361	57531822	57541310	57541314	57550139	57550875	57599154	57617662	57617664	57679921	57679922	57690875	57691009	57716733	57904910	57948225	57948289	57948297	58096116	58209830	58209861	58213251	58217515	58272985	58273008	58273016	58317698	58317707	58317743	58317750	58492864	58493628	58518984	58519008	58579189	58593979	58594015	58594047	58617447	58687275	58710808	58757266	58763036	58763098	58783429	58893210	58893224	58921403	58921427	58921440	58921484	59030385	59155158	59315977	59395242	59415743	59415774	59415782	59418564	59426720	59460701	59460704	59463484	59463580	59475582	59480696	59481430	59481437	59481475	59561962	59711189	59711218	59724821	59724825	59731438	59731461	59731462	59760497	59761883	59762616	59763486	59763501	59763527	59763528	59763574	59766845	59809512	59840596	59867535	59867632	59867726	59868328	59868590	59868603	59868607	59892288	59892289	59892305	59892333	59892354	59907186	59913791	59931242	59931243	59932235	59943743	59943750	59943783	59946915	60007429	60007444	60007491	60007720	60007736	60007743	60009205	60009221	60009232	60020307	60048946	60075794	60075799	60079084	60102875	60102879	60102916	60209705	60216590	60217481	60222164	60252378	60314027	60317153	60319062	60617133	60796126	60802951	60804943	60804950	60804958	60804996	60805680	60832715	60832759	60832784	60924679	60924700	61033115	61033121	61033123	61033131	61033133	61330809	61330834	61441168	61441270	61525290	61526773	61625166	61644051	61788875	61819979	61819981	61822540	61915304	61929784	62017312	62172426	62172436	62172437	62172450	62172467	62179363	62227587	62227616	62227618	62412383	62444034	62632802	62632869	62635935	62640047	62680738	62749084	62840690	62840704	62869129	62873216	62873985	62874037	62874075	62876475	62876499	62879802	62883645	62883688	62883728	62892036	62892076	62892104	62892116	62892122	62892850	62892851	62892857	62892879	62910431	62910439	62910468	62910469	62910486	63170223	63170237	63182513	63215430	63215753	63215764	63215786	63513948	63517456	63545510	63558751	63558752	63923124	64152661	64152663	64152665	64218389	64218411	64218416	64218421	64289014	64313333	64317719	64690248	64758906	64768567	64851390	64851470	64880288	64880307	64914317	64914344	64999192	64999208	65004405	65004408	65074354	65074357	65074382	65074401	65078594	65118216	65118226	65138523	65148641	65148642	65152817	65156172	65156173	65210585	65210600	65210617	65210634	65210635	65210637	65214254	65224441	65240812	65268298	65268299	65268317	65268343	65268347	65268395	65274994	65275006	65275007	65275068	65313507	65564808	65564850	65564851	65621238	65637542	65637563	65637590	65696802	65696836	65696933	65696972	65719116	65732712	65742996	65743004	65748865	65748886	65748928	65774847	65811026	65963252	65963269	66496436	66496490	66500595	66500651	66501687	66610103	66824330	66824373	66948916	67045888	67045889	67045890	67075068	67169277	67178534	67292720	67431965	67432015	67432853	67614681	67614706	67671289	67737673	67751149	67752671	67753643	67757065	67775483	67776190	67777456	67783442	67794218	67816358	68118175	68156369	68169794	68188373	68262362	68335534	68344780	68344827	68373974	68373976	68621272	68732288	68846708	68856604	68856615	68856633	68856653	68856698	68899112	68899120	68899130	68902368	68902369	68905457	69236962	69266335	69300726	69330302	69377955	69417986	69418017	69418030	69472982	69491302	69491335	69491336	69491347	69506370	69546053	69563898	69563914	69563918	69563933	69563938	69685057	69685058	69685918	69721236	69721238	69721256	69773225	69777459	69863797	69900886	69931183	69954522	69954538	70019749	70077213	70162494	70162510	70248482	70250041	70250081	70355907	70355908	70563816	70563835	70608948	70660923	70660957	71060008	71157678	71157689	71157695	71240567	71515158	71515180	71515183	71633040	71633074	71738492	71778515	71997882	71997900	71997908	71999852	72004587	72004591	72004600	72039908	72325780	72325781	72508363	72562641	72562659	72562664	72774430	72774463	72949183	72999087	73018154	73018326	73175933	73175943	73187773	73187812	73190382	73190508	73192350	73192387	73276191	73276478	73361341	73361361	73361638	73361673	73439576	73439592	73495747	73638638	73638670	73640066	73708176	74198326	74252085	74252391	74252504	74252505	74253456	74253460	74276272	74276288	74292117	74292134	74365038	74365080	74469365	74469369	74489157	74489183	74496152	74502807	74504721	74511011	74515617	74691233	74784580	74784639	74784641	74865500	74865606	74872156	74872183	74911945	74911960	74912023	74931268	74931278	74931292	74931303	75457251	75457264	75457265	75536346	75565312	75655008	75703355	75703382	75757251	75757297	75844929	75845417	76118065	76295940	76295974	76315765	76379513	76473101	76473104	76473155	76473163	76473164	76473165	76473175	76497728	76497742	76497750	76777827	76808200	76813303	76813335	77036108	77036109	77164887	77164929	77264631	77322745	77322756	77322769	77322778	77363749	77420351	77438531	77497914	77601321	77601325	77601354	77601367	77694399	77694415	77934020	78094410	78155028	78211287	78529239	78529274	78582349	78582367	78582382	78582387	78582406	78589005	78912213	79156432	79156445	79346379	79346382	79346385	79346397	79346402	79346411	79582231	79637925	79637935	79637961	79693556	79693594	79781813	79833484	79833499	79833528	79842314	79842321	79842358	79843385	79964279	79964309	79964310	79978529	79978615	80009230	80009239	80009241	80009251	80028913	80028949	80028950	80029115	80029152	80029161	80029228	80030206	80030219	80030220	80034561	80041215	80052128	80062631	80064815	80281066	80321414	80346200	80346203	80346232	80364637	80649489	80693821	80732661	80732688	80767130	80873808	80873818	80873860	80905783	81101071	81103075	81103126	81103145	81153661	81250036	81474952	81498112	81498154	81571079	81571104	81648666	81648668	81658241	81658268	81658379	81728932	81887691	81887700	81887710	82665852	82667784	82782511	83195261	83269281	83286133	84057261	84361120	84400761	84490827	84689856	84689861	84689862	84691353	84691424	84691437	84692573	84752453	84752469	84752479	84753970	84817651	84882424	84882438	84882441	84882466	84892602	84913904	84914077	84914078	84914084	84960563	85025832	85025834	85233201	85233206	85233214	85233231	85233233	85233236	85314651	85348378	85493270	85493310	85493313	85513812	85547373	85547377	85603637	85603644	85603648	85807117	85807125	85814539	85814549	85814558	86063428	86092987	86505580	86505611	86693470	86743722	86743736	86743748	86744290	86744305	86891117	86891132	86955252	86955273	86955289	87012619	87012642	87012697	87012707	87028992	87029057	87174009	87174012	87331067	87331070	87331081	87483810	87661994	87715459	87715467	87715476	87715491	87777754	87777783	87777798	87777803	87777804	87883980	87883981	88437908	88437915	88588302	88588320	88604446	88618163	88681891	88693349	88806892	88944783	88947955	88947957	88947993	88951210	89365866	89372294	89518378	89518427	89518454	89518463	89627222	89804961	89811626	89905217	90329059	90346137	90346153	90346157	90636680	90850541	91433177	91433200	91433203	91433232	91607070	91607181	91607236	91607255	91607270	91675304	91729368	91749007	91873840	91980919	91980929	92124320	92124336	92124346	92135589	92135607	92150525	92177431	92177452	92254742	92331018	92389770	92389772	92389792	92453653	92453656	92923119	92962950	93244320	93244328	93244354	93244355	93244356	93355352	93424746	93424764	93424771	93424776	93424780	93425408	93425415	93457549	93667919	93667949	93924568	93924569	93924612	93996212	94281687	94333229	94336144	94509913	94509952	94510214	94825582	94965297	95018054	95189860	95224833	95224835	95224852	95224863	95234515	95234541	95234569	95234596	95234605	95234624	95318837	95318873	95333988	95333996	95403796	95409893	95954509	95954521	95954533	95954534	95954543	95954551	96102460	96186839	96240155	96240161	96548187	96628415	96675937	96675967	96675979	96699097	96699106	96748150	96748151	96748181	96850534	97123543	97123545	97123555	97123556	97123566	97400314	97459640	97459668	97459689	97588844	97639929	97656278	97656283	97656287	98044351	98044353	98062033	98071608	98111520	98134494	98153520	98153524	98153564	98153637	98370594	98370602	98370632	98455690	98674663	98689679	98898192	98898193	98898203	98898209	99044489	99060236	99062910	99075948	99087956	99087969	99362756	99362766	99408089	99408102	99420242	99420243	99420333	99420334	99420353	99420354	99420358	99436063	99436064	99476948	99478123	99479500	99479551	99480285	99480304	99585827	99786540	99912336	100095215	100585970	100586076	100629907	100638556	100638584	100638587	100638590	100638591	100712273	100712298	100858743	100867697	101037231	101037259	101148078	101184033	101184036	101185272	101189547	101226188	101226206	101599358	101599367	101599376	101599411	101599446	101626125	101904988	101905003	102141613	102141641	102160181	102173908	102204888	102491164	102491172	102491181	102491191	102491192	102636511	102778997	102778999	103059807	103059822	103062642	103608674	103608677	103608927	103608961	103668350	103668372	103870280	103870308	104025207	104025241	104025242	104025258	104025259	104025280	104110511	104486425	104487474	104528797	104528800	104569826	104691701	104691707	104928388	104948628	104948668	105238105	105310229	105310233	105408310	105723120	105723172	105747294	106069256	106181817	106191189	106217727	106240630	106321097	106321098	106321099	106479431	106487543	106487562	106551413	106750788	106951318	106998217	107034012	107224402	107224416	107224430	107224445	107240252	107250541	107250542	107427912	107427926	107450031	107525939	107525952	107539562	107556155	107556158	107558786	107560103	107560140	107560153	107560273	107560283	107560312	107742695	107742696	107778577	108226080	108226095	108286911	108305970	108306013	108351937	108351978	108553008	108553350	108639891	108650607	108885333	108885335	109098944	109110790	109179454	109206650	109206667	109597580	109597592	109597609	109602696	109723093	109728735	109778482	109805675	109888656	111101174	111101389	111101420	111101492	111119306	111119351	111159508	111162557	111167291	111169006	111264631	111264635	111367331	111367419	111451862	111451905	111542453	111552296	111654419	111654420	111682510	111684351	111685888	111693252	111693253	111699022	111837218	112021538	112021561	112034191	112034215	112034216	112072306	112073903	112073910	112120190	112120198	112366188	112376515	112376552	112615270	112615273	112812037	112812058	112812067	113030338	113391132	113391138	113598249	113599805	113599822	113602917	113616396	113616418	113616505	113620298	113779128	113852584	113919293	113919395	114362243	114373064	114373074	114373090	114381177	114396975	114584597	114622947	114622986	115146709	115320930	115320971	115320972	115449399	115449432	115449448	115475306	115536355	115536356	115536362	115536363	115550450	115550474	115553155	115553170	115603931	115675881	115710230	115731423	115731424	115731509	115800538	115804537	115863272	115863284	115917863	115917875	115917876	115976033	115976049	116299468	116352861	116960502	117219430	117219436	117219462	117257658	117282383	117282391	117325072	117325081	117468712	117468721	117474701	117509629	117627605	117627607	117627610	117627632	117940740	117940780	117997859	118084976	118350058	118379924	118486618	118493598	118498223	118498733	118498750	118506262	118610590	118610595	118610597	118610608	118610620	118610627	118669241	118669276	118669319	118669321	118710275	118721579	118775081	118782416	118783584	118914952	118914953	118914955	118915010	118959393	118959399	119024857	119024858	119047670	119047671	119402861	119402872	119402898	119402914	119415857	119417659	119424007	119424008	119430248	119478800	119632105	119679072	119808852	119808853	120033540	120034307	120222151	120222169	120222176	120222207	120222231	120222238	120234199	120234200	120234203	120322711	120342339	120471678	120471708	120491421	120673416	120673417	120673418	120673421	120673423	120673438	121247514	121373325	121373330	121373331	121373332	121373333	121373334	121373335	121387838	121560917	121611001	121611015	121611018	121647299	121647674	121647686	121647712	121769391	121769392	121769416	121779556	121964368	122063773	122063786	122063809	122310798	122368811	122373331	122413833	122450912	122452802	122482306	122482323	122519819	122681907	122685865	122689326	122689769	122689793	122689919	122689939	122699266	122699267	122750176	122772515	122772542	123185606	123185609	123187270	123187276	123297423	123640273	123640283	123645012	124027325	124320282	124320295	124348620	124504647	124505057	124899099	124963892	124987605	124987628	125054395	125065559	125065567	125473864	125473882	125473895	125473900	125574828	125574878	125697115	125697129	126117285	126117293	126120217	126120232	126120236	126120240	126120272	126136514	126319996	126320009	126320018	126514355	126578651	126583523	126583566	126589104	126589126	126791348	126857314	126857330	126857354	126901877	126907459	127172972	127172989	127201625	127430722	127430754	127430765	127430771	127630144	127630151	127630158	127772718	127778221	127778250	128040186	128055186	128055200	128055209	128055231	128058944	128132950	128184529	128184561	128203244	128230245	128268082	128268114	128268120	128394673	128473287	128473334	128589852	128589853	128589880	128677676	128724710	128724725	128724736	128724744	128724752	128724759	128764524	128764526	128765234	128765238	128765245	128789232	128804044	128990319	129061617	129171111	129171227	129251104	129251148	129548920	129548943	129555609	129555614	129555660	129919588	129929529	129958940	130083374	130112737	130112794	130150192	130150203	130799250	130806856	130806858	130916228	131047792	131178611	131186644	131186660	131239252	131519890	131680699	131680700	131898756	131898773	131931535	131931541	131931550	131931553	131931555	131960710	131960761	132623040	133010339	133010362	133010363	133010364	133010365	133010367	133010370	133175942	133419214	133419217	133610995	133611007	133611008	133935290	133935292	133935299	134003640	134003663	134003666	134072835	134072840	134072851	134298340	134298344	134305484	134305494	134305501	134499593	134499601	134499614	134499625	135293677	135679639	135679643	135679656	135904019	135904048	135905441	136142667	136142702	136142720	136348337	136358381	136358383	136499330	136506275	136556588	136559191	136571766	136581350	136601008	136637663	136637666	136775619	136775620	136775635	136917139	137229506	137229525	137445124	137445125	137481997	137565118	137695891	137695907	137695912	137695921	137695925	137707490	137713203	137722500	137727399	137727423	137727436	137885431	137885461	137902501	137902514	137956921	137956928	137956942	137956947	137956958	137956963	137956989	137980479	137982432	137982440	137982487	137982518	138056360	138203128	138326169	138589221	138589311	138690056	138690088	138731238	138974325	138989922	138989964	139038466	139038495	139831400	139831479	139928047	139928068	139928075	139928093	139980837	139980880	140312269	140581986	140622449	140716841	140716857	140716869	140801330	140865441	140911027	140912232	140998203	141000974	141000979	141184999	141306699	141581526	141581534	141664319	141664355	141741745	141795183	141811471	141811472	142230630	142295280	142295316	142295323	142380961	142522921	142531155	142531430	142531439	142531444	142531466	142738479	143085319	143085321	143085327	143104085	143194765	143194778	143194786	143201448	143225068	143964881	144193484	144193490	144438376	144438399	144561045	144614041	144614049	144683203	144683220	144683225	144683228	144684141	144805019	144833216	144867454	144867456	145189637	145265747	145265765	145265766	145271194	145271218	145271221	145271225	145271230	145271246	145633057	145674866	145674888	145674895	145674905	145676908	145686029	145686040	145774827	145960663	146036383	146036394	146036407	146036430	146039808	146144685	146185473	146185482	146185497	146352905	146352914	146352921	146462990	146463241	146645587	146645613	146645621	146667213	146793222	146812347	146962298	146965554	147230022	147413209	147413250	147448904	147448927	147734794	147734796	147734831	147777914	147778480	147841795	147883163	147883180	147905485	147905492	147992154	147992184	148029286	148150485	148150524	148193886	148193887	148224233	148283915	148656800	148656836	148708277	148723774	148731786	148741466	148741468	148741469	148741882	148745472	148745483	148745492	148745507	148745516	148751545	148754547	148754550	148754559	148754571	148754572	148754573	148792320	148792321	148793046	148799011	148799029	148800127	148800131	148800188	148806670	148837778	149104229	149190105	149190121	149190182	149190390	149768203	149813642	149813655	149813659	149813680	150110027	150310602	150310608	150416542	150416543	150585326	150853454	150906807	151011651	151057807	151273416	151421278	151421307	151421314	151421329	151503703	151668865	151762181	151762229	151867007	151946755	152148508	152148510	152148517	152148526	152187221	152259110	152270402	152270408	152270440	152352708	152385357	153080495	153080499	153080509	153234948	153367371	153414777	153414791	153459031	153495080	153636817	153644553	153644569	153975006	154212456	154212458	154212469	154212472	154212474	154212493	154212504	154440994	154441019	154752108	154846463	154941411	154981624	154986258	155108429	155108465	155141470	155155700	155155726	155155727	155155730	155159471	155185462	155266118	155313052	155313096	155314376	155314377	155314698	155314699	155443556	155672678	156235680	156235709	156687307	156931511	156931530	156931537	156931538	156931547	156931551	156931562	156931567	157009493	157052165	157194218	157347407	157410829	157410840	157596409	157596425	157746467	157886423	157886439	157886440	157996111	157996145	157996152	157996153	158009917	158199711	158304391	158304397	158341440	158341441	158412725	158518791	158518792	158688622	158766849	158883379	159005891	159005896	159005899	159006708	159262935	159351678	159510685	159577994	159578131	160103876	160103877	160103896	160103904	160103910	160166515	160166525	160166529	160308004	160558102	160558128	160558137	160558147	160558151	160617988	160701790	160701803	160758347	160758384	160758394	160758395	160758403	160989773	160989801	160989802	161037552	161037574	161037578	161037589	161053371	161053382	161053402	161490124	161490144	161523141	161523182	161545044	161735991	161766792	161809153	161809177	161809182	161809187	162045367	162045411	162045466	162046351	162046383	162046385	162046386	162046503	162250258	162250291	162285028	162307795	162307796	162491953	162499639	162512839	162512911	162675534	162711362	162711364	162890526	162890529	162890535	162890551	162890565	162904158	162979105	162979126	163039650	163039670	163042639	163159640	163184487	163213560	163236479	163271762	163271763	163271789	163271819	163271825	163271853	163279468	163279494	163279512	163279530	163280168	163394960	163465849	163465955	163465959	163465960	163605918	163605932	163611141	163638309	163638331	163785760	163785769	163785789	163939979	164030116	164030142	164030144	164030159	164030163	164030176	164087588	164230800	164284719	164284720	164289854	164294920	164332072	164332925	164333069	164333525	164782516	164782544	164937694	164989885	165236315	165236317	165236325	165237484	165326618	165344491	165479256	165479296	165479299	165479309	165610165	165610192	165726944	165726951	165741232	165741244	165741250	165741257	165741264	165741277	165741283	165741936	165923682	165923684	165984944	165984974	166274280	166274283	166274298	166274304	166274311	166339110	166346810	166346840	166346845	166346852	166472558	166491816	166491897	166625335	166685448	166685449	166685450	166685451	166685452	166685483	166685550	166685844	166691426	166691428	166777779	166823754	166823791	166931082	167094639	167131639	167131642	167150616	167150684	167182417	167385470	167587632	167594825	167608504	167608505	167608521	167647127	167648217	167648267	167702552	167709484	167709505	167709510	167709515	167833280	167833291	167833310	167879739	167879749	168100082	168105594	168219580	168285180	168296944	168296962	168296966	168310065	168389455	168465242	168527828	168527845	168675192	168833406	168833421	169091939	169091960	169354751	169354786	169361767	169378782	169410877	169410881	169410910	169432680	169432709	169437509	169445090	169556736	169577539	169752529	169752553	169807758	169807759	169807784	169807799	169832494	169833137	169843921	170074811	170183501	170183504	170183506	170183534	170183536	170185628	170270746	170270753	170288481	170326267	170655537	170655563	170877442	170877443	170877449	170908651	170960695	170960770	170960782	170960807	171026815	171026821	171026826	171026845	171027092	171027165	171027175	171094798	171262835	171262861	171400335	171747927	171784470	171813126	171813135	171859375	171924364	172165632	172165635	172177874	172177877	172197581	172197885	172197911	172197936	172197940	172197944	172198659	172719982	172720416	172720467	172772562	172787437	172787455	172816740	172816771	172816774	172816775	172880384	172880389	172880466	172880467	172880468	173032433	173032439	173059803	173059817	173078989	173079007	173079032	173080091	173094276	173094278	173108095	173355812	173355815	173355817	173356435	173356439	173356442	173356444	173356448	173539001	173539027	173602798	173721471	173800585	173876155	173930418	173930422	173930448	173930449	173964271	174015435	174200302	174200311	174261409	174273488	174467648	174467770	174522284	174584827	174584873	174949964	174949965	175856549	175856569	175971060	175971072	176157398	176157419	176330389	176422238	176524473	176524511	176524525	176645488	176660425	176660439	176846968	176846996	176896083	176966058	176966087	177282493	177282500	177282642	177441009	177544200	177544217	177544239	177654019	177654025	177654049	177654050	177654059	177659774	177699054	177699057	177699058	177835112	177835127	178016969	178016976	178060716	178199257	178232140	178232217	178419065	178530375	178569931	178780947	178800090	178800094	178908967	178908998	178965539	178965544	179028314	179028345	179028837	179028855	179028892	179125631	179125858	179129650	179129674	179129694	179130683	179130687	179185565	179428578	179428602	179428658	179469358	179469379	179482936	179482943	179482944	179482978	179559017	179559032	179559045	179574398	179585617	179585665	179597942	179597948	179672023	179777505	179886577	179895419	179895421	180052653	180052660	180215235	180284071	180284097	180381228	180388440	180454670	180454680	180477336	180499570	180499584	180499587	180548821	180549167	180586248	180586257	180586283	180586289	180703825	180720237	180722152	180722263	180977552	180988739	180994854	181150535	181150920	181182413	181260203	181399836	181399851	181441427	181441429	181441431	181441510	181448085	181738811	181739070	181739077	181739777	181739788	181743453	181743454	181743455	181748854	181748855	181748857	181816241	181816471	181816729	181816733	181933012	181933013	181933029	182021644	182021659	182271565	182399141	182399142	182399147	182442616	182790691	182924028	182934032	182934039	182934053	182934081	182934094	182934114	182934273	182934284	182934288	182934303	182934307	182934308	182934324	182934378	183043070	183144208	183144226	183349071	183349122	183351924	183351926	183351951	183356098	183470511	183485787	183485794	183485804	183487079	183500633	183587566	183587569	183587581	183587610	183652190	183652199	183694352	183694358	183704185	183704209	183704216	183704230	183746571	183746594	183746613	183746618	183753069	183790087	183790091	183790116	183827919	183827940	183927267	183977024	183977026	183977060	184107192	184191293	184191332	184224457	184404361	184404362	184583891	184659717	185184231	185184296	185184324	185203320	185203323	185203351	185327962	185376529	185465675	185465678	185596598	186075115	186075132	186075133	186075270	186105146	186469077	186514750	186578516	186578519	186578537	186725961	186725964	186757931	187089083	187405657	187531875	187531901	187531921	187531924	187552974	187725876	187725877	187725878	187725912	187725921	187854289	187862060	188019984	188119914	188119916	188130965	188131023	188131030	188131041	188131042	188154852	188163630	188164076	188167020	188167022	188183269	188183270	188216559	188216612	188226092	188226094	188226107	188226108	188226116	188226134	188497700	188497805	188497808	188497921	188526285	188558308	188558327	188560333	188681513	188681523	188702645	188702996	188703001	188762746	189178384	189183922	189183944	189183954	189192038	189194364	189196859	189323202	189431372	189431588	189431621	189587008	189587067	189587076	189587106	189595133	189595142	189619538	189624249	189624270	189624298	189624771	189624777	189645078	189647298	189656073	189668581	189690456	189731782	189784300	189784345	189784347	189869966	189869973	189949759	189949800	190035945	190038566	190038573	190038588	190038597	190038616	190038618	190038619	190047830	190047850	190047864	190053481	190059908	190059926	190163121	190163130	190188556	190188579	190257747	190257758	190257777	190266949	190266994	190266995	190307419	190307439	190307454	190307462	190339990	190351593	190394176	190406109	190407844	190407853	190407864	190407868	190461830	190468977	190596578	190597913	190601751	190607879	190607885	190607904	190664750	190682535	190739632	190739641	190753869	190762042	190771608	190771622	190821721	190821742	190862647	190960011	190995504	190995525	191021626	191111120	191190845	191294764	191294780	191407235	191442684	191459166	191459179	191459193	191460753	191460795	191460809	191460821	191485860	191487437	191522065	191532428	191566967	191587829	191587845	191588723	191614765	191663388	191663411	191798303	191802369	191802575	191908548	191964382	191964423	191964433	192000606	192000621	192045861	192045879	192045894	192119162	192119165	192166657	192234526	192234533	192234569	192343618	192343636	192347077	192347084	192474410	192474434	192477364	192480188	192506055	192622955	192622962	192622964	192622966	192623007	192623016	192623022	192623029	192623050	192624586	192671092	192800267	192865625	192893237	192893274	192893283	193016159	193025819	193025838	193212844	193224693	193224732	193224747	193224757	193234309	193234327	193234357	193237026	193258629	193366718	193366725	193494201	193494243	193494265	193520015	193584576	193584609	193584610	193584611	193621992	193622021	193631427	193634796	193634809	193634878	193634887	193634958	193634974	193656663	193685945	193685953	193686212	193737087	193738853	193770070	194172061	194438488	194438533	194742491	194742538	194742545	194746647	194758476	194904676	195033769	195033779	195033791	195033797	195033809	195033821	195081698	195114622	195114829	195206458	195206471	195980799	195980878	195982113	196142742	196187375	196187388	196187396	196187407	196199234	196326653	196326660	196334632	196334633	196334667	196748244	196803261	196828233	196828242	196940304	196955586	197028131	197028229	197066398	197173509	197173559	197173588	197381974	197493294	197493336	197493364	197493371	197493848	197533056	197545899	197545904	197545905	197545933	197874371	198127557	198127579	198127596	198306654	198306715	198384610	198542037	198542280	198754173	198772422	198849489	198856868	198856878	198857567	198919926	198931009	198936377	199234096	199234142	199234187	199395328	199395428	199395443	199520512	199654301	199654321	199654337	199757436	199757469	199757520	199876044	200116446	200116461	200407618	200430435	200462479	200475137	200504987	200505007	200505022	200505038	200679774	200723624	200724373	200724429	200794862	200794871	200794873	200886103	200886112	200937748	201028192	201028212	201134900	201177264	201177308	201177318	201775092	201775113	201813834	201836480	202046887	202072188	202072193	202072199	202079310	202079327	202079344	202079351	202079363	202109410	202125218	202349765	202354363	202354377	202375493	202375764	202375813	202432705	202479948	202479954	202504976	202505019	202706589	202706590	202711586	202795025	202795571	202797336	202801902	202801932	202818340	202876299	202876601	202876615	202876643	202888069	202924756	202924759	202924775	202924804	202977076	202977077	202977122	202978889	202978890	202978910	202978926	202980477	202980549	202982319	202982371	203092820	203092835	203092842	203127592	203255254	203372983	203373024	203439400	203629098	203629125	203642666	203818167	203880980	203881010	203881043	203881427	203910986	203938693	203965591	204001752	204001756	204004649	204004760	204056683	204056712	204056713	204287451	204287462	204314975	204314997	204315009	204340612	204354007	204426211	204426234	204426235	204426240	204553961	204553970	204553980	204553988	204553994	204689978	204690002	204690037	204699112	204700852	204700894	204701019	204701028	204856713	204952407	205049427	205071330	205136993	205392585	205555025	205555088	205555091	205670083	205670092	205676734	205676739	206248893	206445813	206445817	206445868	206445884	206452093	206452172	206452190	206452192	206455827	206461151	206491980	206501303	206535700	206592104	206669023	206692509	206692513	206692515	206692526	206692533	206784841	206784850	206787347	206787894	206787980	206787981	206787983	206788574	206841368	206841381	206888272	206888275	206888294	207017924	207028195	207032216	207102612	207102616	207107577	207107578	207107584	207107665	207113744	207113750	207113764	207113765	207115278	207115311	207134884	207181999	207182024	207251586	207263655	207263665	207263679	207312788	207312789	207312790	207312791	207313466	207313492	207320639	207428370	207447483	207452002	207452063	207452113	207511092	207553322	207557849	207680890	207735855	207735906	207744768	207744822	207754538	207763757	207771817	207771831	207771848	207892344	207892347	207899254	207904998	207935327	208005809	208005810	208005840	208178796	208192255	208238055	208255164	208255195	208401954	208401962	208401988	208402001	208402006	208402011	208409378	208439852	208439862	208467475	208467477	208467518	208665275	208665289	208800386	208800394	209007128	209019430	209019465	209019487	209278484	209303379	209303408	209303432	209361707	209361720	209361730	209459257	209459258	209459286	209554571	209581860	209581878	209604731	209618309	209641504	209641505	209641539	209723165	209723168	209723179	209723183	209755370	209755372	209760777	209760792	209760806	209760821	209803216	209969972	209969976	209969984	210101128	210101145	210110202	210123190	210129311	210432691	210565239	210565303	211074019	211074023	211074045	211074063	211151919	211151929	211151968	211200623	211227422	211227437	211227453	211227456	211227559	211247339	211311018	211323700	211356995	211384532	211490624	211585066	211800917	211800927	211800935	211800981	211800987	211801108	211801117	211801118	211903604	211903652	211919445	211919457	211924944	212007719	212007770	212153258	212195237	212195252	212195273	212245170	212245191	212297425	212328727	212328764	212426964	212426975	212426983	212756152	212840483	212840505	212840511	212840512	212840515	212840523	212884944	212884976	212886422	212886443	212886448	212886451	212886659	212886700	212886721	212903122	212903200	212903203	212910717	212910751	212910773	212913962	212913971	212914006	212918534	212932440	212932508	212932519	212946716	213045320	213300068	213409895	213558536	213901766	213901768	213907394	213907402	213933480	213933483	213933516	213973379	214044504	214044515	214137576	214137655	214141409	214158167	214234500	214234502	214234544	214242224	214242239	214270302	214347137	214347157	214347165	214347215	214347242	214395205	214395246	214395301	214396719	214396720	214399231	214408081	214488726	214488728	214488730	214503978	214506984	214507006	214507009	214507014	214537782	214553131	214561343	214637698	214638848	214686072	214686081	214686092	214686097	214925583	214927106	214946927	214998774	214999741	215086170	215114423	215163928	215197186	215230751	215233269	215356441	215398997	215495272	215495308	215626212	215626248	215626629	215672403	215672414	215676141	215712772	215712782	215712844	215725817	215725820	215808488	216059664	216068433	216068436	216068459	216135120	216135127	216135174	216135188	216135196	216135198	216135199	216239997	216270498	216270499	216302359	216302396	216341234	216391751	216391760	216447668	216447693	216447696	216447700	216447773	216447794	216447803	216623156	216637066	216770463	216771740	216771774	216771782	216938656	216939043	216939051	216990725	216990735	217015487	217015493	217028533	217041888	217055710	217105424	217105425	217105431	217106477	217106478	217106479	217115633	217115673	217251854	217442539	217442944	217471341	217471344	217506911	217537122	217537124	217559432	217611819	217613471	217613472	217613473	217614261	217649274	217649295	217649322	217649961	217649963	217663642	217706867	217706906	217708366	217853938	217853981	217853988	217853989	217928875	217928881	218006335	218006355	218223796	218267303	218285684	218285685	218285702	218345481	218346451	218346499	218346521	218498427	218498444	218498459	218498461	218563984	218584091	218584473	218586689	218613077	218614794	218625173	218625183	218625197	218625210	218625218	218740630	218740657	218770167	218770186	218806474	218806476	218806479	219019650	219019929	219019972	219019991	219079842	219079878	219141300	219141306	219166087	219166088	219166108	219166123	219166138	219177981	219209026	219260142	219260147	219266968	219266993	219267015	219412676	219412688	219412690	219738901	219883134	219902707	219916640	219916946	220033454	220033480	220033496	220033525	220033568	220349695	220350306	220350307	220350324	220350333	220350356	220359185	220398811	220398853	220398855	220398867	220589749	220671924	220671996	220672011	220855503	220855506	220855525	220930637	220930708	220944952	220944960	220944969	220944971	220944975	220957042	220957043	220957351	220998812	221055150	221055156	221065585	221158176	221158194	221158215	221160607	221161805	221175551	221175563	221206499	221206513	221206765	221206803	221209246	221209248	221209315	221209321	221209573	221216621	221226341	221226357	221230932	221239670	221239693	221239705	221294901	221616352	221616357	221616697	221616763	221803297	221803302	221803321	221856474	221856479	221900760	221900807	221900823	221906071	221906080	221906090	221906096	221906099	221906101	221906112	221924070	221925953	221925965	221925986	221926000	221926003	221926043	221926201	221926213	222316802	222389975	222399819	222399821	222403344	222406176	222411255	222411282	222411283	222411986	222451265	222451266	222451268	222528211	222528230	222543685	222544630	222544636	222544643	222552410	222598738	222598751	222598775	222598813	222615055	222615110	222615138	222616428	222616435	222616441	222616460	222616480	222616485	222718739	222718755	222769439	222770831	222770853	222770861	222770867	222772838	222871429	222871430	222884543	222908555	222908562	223031346	223122511	223197278	223197299	223301674	223301698	223305619	223305629	223312085	223312121	223318148	223318306	223318334	223318391	223381345	223381374	223439788	223442045	223442078	223442086	223459891	223459908	223459922	223459931	223616375	223627097	223643989	223644000	223644086	223874461	223874509	223913971	223914003	223937309	223997361	223997377	223997402	224006613	224006620	224006640	224006642	224012779	224012805	224086930	224086959	224086966	224284452	224554150	224555469	224555484	224590239	224603305	224604912	224648458	224648477	224692217	224934176	224934178	224937577	224988798	225027003	225027018	225027034	225042985	225043057	225043097	225044009	225109017	225119932	225119934	225119940	225122152	225122155	225122166	225122170	225122191	225146369	225232060	225267822	225323622	225323678	225333150	225350042	225350079	225350102	225350109	225350130	225350133	225439960	225440022	225463068	225463077	225463100	225463119	225463122	225463127	225493833	225511044	225511049	225518582	225518584	225518585	225550425	225550430	225625034	225625043	225625117	225625120	225625130	225628110	225673196	225673237	225689292	225689299	225689310	225695727	225695739	225806445	225806447	225808162	225946012	225946030	225946059	225946060	225946935	225946942	225947938	225947945	225947975	225947981	225950128	225950378	225985788	226250592	226324109	226420012	226420018	226420487	226487711	226487740	226487751	226487774	226487777	226507521	226507525	226543786	226544404	226547303	226547315	226547349	226610899	226635209	226642211	226642217	226642245	226648069	226660194	226660209	226661624	226772803	226772844	226772861	226831381	226831385	226831386	226838118	226838167	226845467	226871233	226878150	226878206	226891848	226891859	226891918	226891921	226891924	227021073	227026311	227026321	227026349	227124357	227131466	227131501	227172822	227172824	227172842	227172852	227172871	227172876	227211569	227568549	227569889	227781436	227781573	227968429	227968433	228090121	228090149	228108367	228116384	228117915	228117921	228117937	228132554	228223018	228223060	228401151	228542418	228542448	228592134	228617139	228697932	228697934	228736928	228736929	228738576	228791346	228815041	228815085	228815122	228815131	229077724	229077727	229077750	229090720	229090742	229196655	229196664	229196667	229196670	229216048	229216064	229216498	229228853	229228867	229228885	229229559	229240031	229240070	229315999	229316021	229316041	229457725	229493388	229852915	229880991	229988021	230039510	230039528	230050711	230051042	230051081	230054052	230054056	230054057	230088425	230097824	230097829	230723680	230723699	230723754	230723825	230728079	230734650	230735084	230746593	230746621	230746632	230774541	230785672	230785674	230785675	230785731	230785734	230811281	230811286	230837184	230837228	230850352	230858099	230858106	230858118	230870455	230870457	230870483	230870671	230873928	230873976	230888728	230888762	230902459	230902464	230902494	230925345	230972180	231062957	231200401	231200417	231284922	231285829	231285875	231334437	231384719	231384720	231384745	231384751	231384756	231384761	231636933	231642755	231643532	231643533	231829831	231829843	231829847	231829869	231903287	232000029	232001663	232234548	232234578	232264557	232284156	232294621	232294699	232339928	232339931	232339970	232342737	232342768	232372288	232372297	232372308	232386118	232391021	232436048	232436111	232436114	232462945	232507984	232513776	232523385	232523396	232527385	232541458	232560110	232572382	232574449	232574563	232580976	232580990	232618882	232771663	232895782	232907086	232909720	233055674	233055676	233057457	233057907	233057928	233057930	233070629	233072379	233072380	233072381	233072389	233072390	233139378	233139389	233139398	233139405	233141461	233239234	233239252	233239264	233384485	233384658	233384659	233408437	233408453	233408463	233409837	233439819	233439844	233439851	233439854	233439868	233443698	233443963	233740564	233857909	233871141	233871150	233876905	233876906	233888440	233892370	233933927	233933961	233934128	233934131	234119515	234119527	234119536	234165009	234236234	234236241	234236265	234250972	234270291	234270328	234270437	234275435	234275491	234283143	234283185	234332339	234332341	234332349	234399087	234399134	234400886	234458332	234563016	234563018	234668413	234668440	234668441	235108965	235108985	235309355	235471743	235521464	235576699	235576704	235576715	235590919	235590920	235590921	235614023	235614048	235740962	235973980	235974001	235980993	236010129	236119216	236120305	236120336	236254571	236291874	236300848	236313864	236313939	236348452	236348456	236349135	236616833	236626773	236649802	236649811	236701106	236701107	236723553	236723589	236772307	236772341	236836585	236996234	236996335	237028855	237028936	237202500	237203515	237320575	237320596	237320605	237320828	237475194	237475196	237475212	237480909	237483593	237496240	237496245	237496334	237496618	237496620	237496704	237498687	237498690	237498720	237498722	237498882	237498894	237532562	237532563	237634325	237634326	237634327	237710353	237710373	237718433	237720616	237723177	237723179	237723190	237723209	237799803	237810609	237810831	237952762	238009029	238009046	238258130	238351161	238467257	238471051	238541509	238544350	238567474	238579206	238579207	238591031	238686212	238686235	238686238	238733764	238893506	238893620	239013004	239061424	239211159	239211170	239228045	239228054	239286997	239287059	239466162	239493936	239493938	239493940	239494815	239532291	239532293	239532294	239580913	239643318	239740216	239740621	239740637	239740638	239852837	239945728	239989900	240138343	240138345	240339363	240353179	240464518	240556769	240580195	240638559	240653649	240731640	240731641	240731644	240731658	240731692	240731693	240810045	240892326	240955499	240955566	240957406	240957412	241251387	241251394	241251406	241320314	241360717	241360721	241367977	241389623	241389965	241389985	241560815	241672429	241672442	241672444	241672445	241672664	241672679	241684544	241684577	241684592	241684649	241687220	241688571	241805475	241869522	241869577	241869619	241870430	241891549	241891563	241906300	241924835	241975327	242014205	242014210	242036558	242037937	242042756	242042760	242042791	242045996	242122320	242140575	242140597	242344096	242398185	242401233	242452524	242569835	242569941	242569943	242596773	242938606	242938608	242938622	242938623	243046084	243100084	243111215	243111239	243111248	243135730	243143067	243153546	243374704	243380927	243467287	243613867	243613890	243613893	243613903	243613919	243613928	243613929	243968605	243968629	244077206	244091021	244104374	244104381	244104389	244256462	244378558	244449475	244496424	244496432	244496458	244707398	244707422	244707448	244843089	244843108	244850461	244922022	244980212	244993158	245003448	245018812	245018859	245190740	245191669	245349290	245396248	245452315	245452316	245613775	245641060	245713166	245713167	245725722	245725769	245728342	245743038	245758676	245758690	245896553	245896619	245896624	245917495	246022334	246032194	246124997	246129170	246247548	246257144	246257154	246257164	246268226	246268242	246268402	246268461	246268469	246283018	246288507	246288521	246294121	246306529	246378754	246458148	246485784	246485803	246519142	246519145	246519225	246525063	246525064	246712322	246712367	246891501	246891503	246891509	246891514	246891526	247065985	247075850	247084989	247085007	247085060	247094948	247299440	247601037	247601040	247601073	247710131	247710148	247725258	247793841	247919725	247919752	247919756	247919763	247948965	247948985	248007444	248007445	248007483	248057421	248157103	248228222	248461482	248461508	248462504	248462526	248462653	248462669	248462675	248580278	248747793	248854895	248854949	248914692	249087192	249121768	249122317	249122345	249150014	249255545	249255555	249255571	249255587	249381592	249381603	249385438	249597830	249603368	249603402	249699728	249740056	249740068	249791700	249852192	249852310	249936837	249952423	249952428	249957170	250009134	250010884	250082267	250082283	250158624	250158625	250158627	250158642	250328838	250329426	250329436	250410533	250410534	250410537	250410539	250410542	250424496	250572357	250572397	250608923	250608925	250616640	250616664	250624042	250631152	250631158	250761095	250793054	250793072	250873020	250873025	250873049	250907951	250907988	250918568	250918632	251008144	251016130	251018144	251018180	251018183	251018276	251018284	251020572	251185449	251200058	251822084	251822587	251822589	251822610	251834737	251834763	251953543	251955263	251955339	251955340	251960369	251960407	251968170	251990151	251990158	251991076	251993952	251993954	251994033	251994048	252002021	252002022	252056850	252083572	252150880	252150889	252151706	252240583	252240594	252240608	252337652	252518435	252585604	252585609	252585611	252673445	252710016	252712024	252712064	252782874	252879453	252916465	252916553	252917222	252917245	252917247	252917343	252917344	252917346	252929375	252929377	252949364	252949373	253030912	253041569	253041599	253045543	253055652	253055690	253058436	253095824	253103239	253116798	253116800	253180075	253180076	253203947	253239534	253256725	253374841	253374843	253374844	253374980	253375921	253381432	253382211	253409503	253451082	253451083	253451084	253451085	253524663	253524682	253639465	253639491	253639496	253704256	253704284	253786276	253788950	253788951	253805184	253812530	253812536	253812537	253812538	253812542	253837726	253867422	253920939	253920972	253997809	254024214	254024624	254024641	254025413	254025415	254072487	254135024	254135122	254142297	254142348	254215198	254217983	254248951	254251136	254282172	254306612	254306967	254367297	254367341	254380725	254386270	254386333	254386349	254387861	254387864	254498860	254531183	254593504	254632064	254632095	254632108	254634437	254655451	254655465	254670455	254670511	254695729	254718351	254718601	254838324	254941529	254973306	254973359	255055022	255310926	255310929	255310933	255419715	255419744	255419755	255419756	255419757	255437161	255437197	255437206	255501942	255591675	255596411	255596412	255596413	255596414	255640199	255859560	255863848	255864253	255864322	255864342	256015613	256015617	256037395	256074951	256148266	256148267	256148269	256148309	256148313	256148316	256264354	256264357	256264509	256273369	256401318	256402319	256455705	256455815	256455891	256724261	256877598	256877603	256877604	256877605	256879644	256879656	256879670	257013593	257029406	257046083	257054474	257054485	257054497	257130486	257130527	257132056	257137335	257137530	257221541	257232732	257235815	257261836	257318458	257318478	257420261	257459745	257459746	257505559	257505952	257505959	257505987	257510145	257530283	257539519	257657922	257658378	257658925	257661141	257775334	257809410	257825009	257884122	257884134	257886527	257891838	257918392	257918394	257918395	258122584	258122585	258184822	258202400	258226952	258323883	258323917	258393925	258396130	258396169	258396178	258414479	258414483	258414489	258414507	258414512	258491624	258564281	258564283	258564306	258627787	258887113	258904847	258904848	258923199	259189529	259232348	259232375	259232385	259261434	259261479	259478517	259478535	259478547	259478570	259740825	259851838	259851839	259851840	259851841	259949877	259949878	259949881	260287972	260288010	260336071	260528382	260647746	260684088	260704647	260704702	260704739	261023337	261023353	261052805	261052807	261052808	261052809	261053296	261122513	261243295	261243312	261243329	261243338	261243343	261243536	261243605	261243608	261243610	261243625	261600822	261600878	261703152	261703161	261703174	261703192	261811434	261811455	261887260	262080158	262080159	262208986	262223882	262241204	262241230	262319867	262573877	262574149	262714079	262714083	262714108	262747958	262852674	262852694	262852706	262852725	263114270	263114275	263114279	263114291	263294063	263294107	263440689	263440774	263564851	264055421	264055475	264080436	264080447	264154304	264154308	264214866	264214869	264326767	264412703	264412706	264412711	264734999	264749228	264749235	264749236	264749259	264769929	264769936	265190873	265190882	265190901	265305860	265305867	265305868	265398618	265398635	265398642	265509265	265509287	265515746	265667714	265692217	265692246	265743395	265770915	265939524	265971001	265982124	266056009	266056022	266193413	266193423	266193427	266339453	266340225	266340228	266340232	266340249	266340252	266340253	266340259	266340273	266647017	266647038	266676334	266676339	266676354	266744761	266744767	266833015	266833034	266901063	266901128	267096923	267119286	267119314	267119359	267194777	267194793	267237871	267256447	267337158	267367889	267367935	267542187	267542240	267542439	267542449	267543970	267557914	267557915	267557917	267557972	267558335	267558426	267558434	267558451	267558465	267559701	267563307	267565560	267568746	267568775	267568834	267614434	267823352	267823358	267823364	267843875	267927692	268214213	268214219	268214230	268214244	268214266	268334643	268368398	268368399	268368400	268368401	268470444	268596360	268596396	268596399	268624525	268624529	268634642	268634643	268724892	268751007	268751008	268829041	268830329	268852746	268863216	269129909	269167512	269187878	269216949	269216983	269536804	269551224	269551233	269862406	269862412	269892268	269922674	269953802	269979869	269979900	269988909	269988925	270031646	270072616	270164070	270164076	270358863	270553127	270648186	270648189	270648212	270648216	270648233	270693703	270693706	270711279	270936342	270938055	270971827	270976543	270976589	270980833	270980849	271018081	271018092	271018093	271073794	271073823	271073824	271073825	271094552	271117045	271117046	271117047	271186608	271267888	271267918	271276427	271276432	271276441	271281772	271281832	271281847	271281859	271289522	271291945	271294695	271294718	271396073	271434867	271434890	271434898	271434914	271479183	271490268	271490298	271496548	271496591	271516321	271516341	271553553	271553573	271612680	271612694	271612706	271666416	271742805	271742806	271753825	271753827	271753837	271753898	271753903	271753947	271758689	271758694	271758739	271851982	272018884	272072851	272072863	272072901	272072904	272187047	272214420	272214441	272214447	272259227	272269363	272269373	272300117	272315507	272315539	272327340	272419491	272421766	272457037	272518756	272518781	272518806	272519024	272519063	272564743	272574645	272576685	272601292	272639566	272647988	272648000	272648086	272648107	272648482	272648494	272735239	272736111	272736145	272737627	272802472	272802474	272822846	272940762	272971314	272971494	273067159	273142252	273142276	273142284	273143929	273163810	273229540	273231520	273231528	273231542	273267163	273292058	273306719	273351530	273372393	273372478	273375383	273375402	273402613	273511900	273656857	273685090	273793851	273874877	274171574	274171587	274171604	274375578	274375597	274526390	274526409	274538789	274538826	274636364	274643061	274643070	274643121	274697701	274701677	274701716	274750250	274751142	274817983	274956548	274956558	274956585	274958853	275003582	275025994	275026001	275137230	275137233	275137246	275209483	275209488	275209490	275209528	275209533	275216793	275300242	275307340	275350245	275381163	275516183	275516196	275531866	275556898	275556903	275571969	275575306	275575322	275685580	275817166	275817191	275817209	275948767	275955164	276039501	276190477	276314797	276321139	276321197	276321229	276321230	276321250	276321260	276394056	276450616	276450642	276602149	276622693	276622726	276764848	277021621	277280421	277280434	277280451	277280783	277549893	277549909	277823911	277823918	277838732	277888421	277888424	277888435	277888438	277888478	278014635	278046671	278059083	278059092	278059114	278101729	278103909	278115186	278170471	278170477	278182085	278182179	278190776	278191242	278191782	278193308	278193312	278196893	278196949	278204921	278208860	278208878	278252546	278252591	278254662	278263832	278287644	278321877	278321884	278415203	278430448	278430495	278575454	278664108	278664110	278666660	278680761	278681133	278698552	278714116	278714683	278714684	278716617	278807820	278807821	278807823	278820160	278850761	278853775	278859452	278860051	278860480	278860485	278869607	278869608	278869629	278870603	278929497	279003133	279003155	279078870	279078911	279083422	279159972	279168552	279215353	279215356	279215921	279243923	279248362	279258292	279258310	279325339	279361156	279361169	279361653	279366147	279371954	279371955	279371957	279393260	279393271	279461700	279463928	279463960	279554195	279613816	279613817	279613887	279614248	279614326	279623542	279647803	279649667	279826998	279827011	279832743	279839542	279844617	279849285	279849322	279895635	279895658	279911098	280028493	280028952	280037042	280037049	280037064	280037065	280052254	280052308	280208325	280208365	280208395	280238455	280238526	280238697	280238732	280289412	280289490	280289933	280289939	280289977	280290459	280290503	280290504	280290533	280338106	280338123	280394573	280394609	280416343	280416347	280416352	280492551	280513879	280513909	280566469	280571775	280638148	280732788	280736669	280737968	280738973	280739186	280739204	280774952	280774964	280784313	280784347	280784661	280795938	280795971	280796779	280796812	280796826	280936945	280962493	280962994	280966824	280966825	280967265	280967793	280968896	280991064	281008699	281008701	281008702	281015526	281015527	281015559	281092258	281092271	281092272	281092275	281092276	281094507	281094512	281176797	281181837	281181855	281181906	281182053	281331841	281397230	281397232	281397274	281418003	281418013	281418014	281431425	281435052	281498844	281507718	281507737	281533958	281533971	281533994	281533997	281566594	281605695	281777968	281815560	281865593	281960654	281960668	281960753	282022065	282137166	282137168	282173319	282189113	282189114	282263969	282264002	282281849	282282089	282396140	282404218	282404624	282404691	282475522	282475523	282479641	282479704	282482893	282501306	282501307	282501309	282512285	282545106	282630809	282633289	282633315	282633321	282640814	282641752	282644885	282644926	282646381	282646389	282646464	282646483	282646485	282646486	282705052	282731334	282734919	282734933	282737755	282737781	282827911	282951801	282951833	282978754	283005851	283005889	283086048	283086050	283086073	283086075	283174522	283212129	283214776	283217924	283258510	283384989	283493179	283610475	283610490	283610739	283619889	283626795	283627857	283627865	283655137	283682903	283829898	283981606	283986818	283986824	283986865	284000451	284016006	284016025	284040384	284040434	284167178	284167215	284207159	284208793	284325531	284445384	284445402	284445405	284446541	284446565	284448691	284473833	284473845	284478599	284515438	284515439	284515478	284515484	284527103	284527104	284527105	284527106	284527107	284527108	284527181	284527205	284535144	284535176	284535191	284535208	284535227	284538448	284582126	284586224	284586227	284586411	284589291	284589293	284606364	284606386	284622413	284647130	284647156	284674937	284750761	284750770	284771398	284771404	284771446	284807996	284863649	284863672	284863685	284871767	284871774	284954039	284954064	284954066	284956516	284957273	284957288	284957592	284969526	284969583	284972218	285009656	285009662	285009663	285226176	285384281	285393919	285393931	285426066	285426309	285466953	285467057	285467598	285475784	285475830	285481010	285481035	285490598	285510527	285510530	285538843	285538941	285538957	285542657	285542678	285555609	285649700	285649703	285674216	285674217	285681978	285681992	285682088	285713006	285713370	285713418	285713427	285748074	285769774	285769781	285769786	285769812	285809870	285834057	285838910	285838920	285882677	285882697	285882705	285884619	285894375	285894382	285898635	285898700	285898727	285900904	285901614	285932622	285932623	285932627	286020926	286053220	286067183	286084938	286084960	286084977	286084979	286085554	286085564	286141838	286141863	286141874	286199535	286199614	286199616	286209085	286209131	286209151	286209154	286284239	286284646	286301711	286301712	286301714	286301736	286301749	286301799	286309528	286309554	286309579	286309580	286311381	286327069	286327764	286327765	286327766	286411068	286411072	286411128	286411132	286411133	286411150	286559208	286608612	286608681	286608692	286632516	286665184	286665193	286682027	286682037	286865497	286871528	286881681	286881786	286883851	286883852	286883854	287009545	287009623	287009648	287174474	287174481	287174484	287207775	287207781	287235822	287241543	287247201	287475499	287475502	287475504	287475535	287526082	287526163	287526338	287723103	287723114	287723115	287723902	287908429	287909984	287913389	287916634	287916639	287917408	287922159	287922177	287934327	287934387	288031218	288037125	288038978	288118744	288122931	288122932	288122945	288122986	288139989	288140024	288140027	288186297	288186303	288186311	288186337	288186367	288261249	288375746	288379167	288379196	288379214	288405898	288405911	288405956	288409812	288409853	288457768	288459196	288459219	288459628	288476730	288498919	288500980	288523929	288573473	288577785	288577790	288577791	288859381	288888259	288940877	288941984	288947890	288947897	288947912	288953531	288953542	288955541	288959205	288959259	288959447	288960011	288976584	288976587	288976621	289038479	289097598	289097602	289114674	289115164	289115236	289225368	289225377	289225718	289227766	289227767	289228860	289228902	289234334	289266284	289266285	289266286	289266331	289266390	289266428	289266554	289387960	289387977	289397047	289397057	289397061	289424114	289424120	289424150	289465557	289500413	289504567	289515555	289515913	289546523	289546524	289546557	289547227	289549845	289549969	289560267	289560310	289617501	289617502	289673827	289681941	289681957	289893597	289898080	289906437	289908082	289908181	289908182	289909219	289909262	289943569	289943611	289943640	289948582	290046680	290046687	290046701	290046723	290366221	290366245	290366257	290366261	290442525	290442528	290442534	290442536	290442542	290471967	290593213	290593216	290624199	290625056	290625315	290645365	290645385	290651022	290651040	290651058	290651060	290651121	290651152	290664080	290676603	290807689	290926451	290926485	290937421	290937431	290938035	290938338	290951024	290951048	290951054	291000534	291046777	291046788	291047551	291105379	291125488	291125578	291143099	291143115	291146367	291146383	291146394	291171410	291179310	291179319	291179322	291179323	291179330	291204190	291204192	291204214	291206398	291223050	291223128	291223136	291232785	291232814	291238356	291238368	291238435	291275546	291275587	291275752	291341502	291341503	291354883	291354952	291448377	291462973	291464421	291464587	291501370	291512448	291515139	291518098	291550009	291550049	291550070	291580166	291621940	291621942	291655154	291655162	291657626	291665016	291799826	291799830	291805300	291805651	291808067	291808096	291808549	291840390	291844775	291844778	291844781	291848133	291926231	291926255	291926256	291926261	291926844	291926853	291932272	291932277	291932305	291934493	292030776	292030780	292030799	292052270	292052287	292052300	292052302	292052320	292052325	292128172	292128188	292128288	292237165	292252430	292255231	292255241	292255311	292337172	292337174	292467575	292547645	292552679	292583044	292657470	292657471	292671896	292672843	292672887	292768112	292842783	292848210	292887943	292887950	292887980	292928384	292928394	292928437	292945713	292945742	292946164	292962964	292992018	292992042	293045925	293045932	293045976	293055788	293106211	293106241	293118682	293173080	293191171	293191179	293191180	293191195	293219654	293250109	293250118	293302786	293338469	293350750	293381651	293420078	293420177	293422207	293439222	293439224	293439239	293440067	293452907	293503453	293524209	293528022	293529327	293529329	293529330	293550827	293551809	293561250	293561253	293561257	293561263	293623778	293623827	293624007	293624076	293624111	293624118	293624120	293627677	293627714	293630371	293630397	293635210	293635214	293643960	293645508	293645527	293645560	293645952	293645986	293646973	293647011	293647941	293648234	293654179	293654253	293654260	293694528	293694610	293699602	293751105	293752218	293793140	293793158	293793247	293803065	293803467	293805780	293805781	293952936	294007214	294029391	294029674	294116270	294116316	294165419	294212987	294212988	294404479	294404530	294408778	294408779	294408794	294413213	294536441	294550333	294550348	294550865	294550887	294557660	294560286	294568034	294576375	294576376	294576380	294576381	294576389	294614881	294620175	294644202	294644224	294645933	294646581	294783104	294783127	294786271	294786328	294786346	294786355	294786407	294786419	294790077	294790089	294790092	294792661	294792696	294793322	294793323	294794042	294804572	294811957	294811972	294820445	294935018	294988416	295079553	295079568	295079676	295079680	295079694	295079706	295102429	295102450	295102473	295129068	295134394	295134395	295134416	295134441	295134447	295134457	295134472	295143503	295143506	295143526	295147943	295147950	295147977	295147987	295155082	295172300	295172326	295172348	295187194	295194063	295205321	295205422	295208204	295252389	295252454	295255934	295255999	295268158	295268161	295268165	295268305	295275420	295275454	295275457	295275541	295275548	295290036	295550240	295566656	295587867	295587870	295587881	295615133	295626019	295626025	295626031	295626052	295637986	295669923	295669924	295670262	295671041	295699631	295705545	295711400	295711403	295788259	295801686	295803602	295805701	295805706	295805734	295823341	295835575	295835621	295835638	295835645	295848503	295848522	295850150	295850185	295850189	295850230	295850245	295850651	295850697	295850710	295906682	295987046	295987075	295987117	295987121	295987135	295989057	295989084	296083349	296083389	296091675	296091703	296091709	296100393	296100450	296203687	296203688	296208839	296208854	296208866	296208873	296226859	296226873	296226890	296226893	296238676	296293080	296293110	296293148	296293266	296293289	296293293	296293313	296293318	296298233	296298237	296298239	296303952	296303972	296370203	296405788	296405794	296494027	296506862	296528415	296528487	296528495	296531274	296531307	296531332	296675835	296675871	296675873	296675877	296675878	296675893	296676907	296676916	296676935	296683512	296683526	296683549	296685751	296712280	296712292	296712763	296712765	296712767	296712769	296713034	296713067	296713481	296715959	296717720	296717743	296717758	296719770	296719776	296732531	296733406	296733428	296733466	296733481	296741196	296741216	296741232	296744578	296744585	296748894	296748910	296825739	296825757	296825780	296959797	296959818	296960264	296960268	296960269	296981866	297213404	297214027	297214031	297293702	297294171	297294191	297297650	297299975	297312698	297315112	297323877	297323878	297323879	297323902	297326821	297329551	297329596	297424801	297479275	297479307	297483157	297483180	297483191	297483243	297516987	297520100	297527571	297573300	297576707	297576709	297576725	297576730	297576733	297576737	297576745	297576746	297576756	297600780	297722719	297749849	297756656	297780673	297783620	297786435	297793952	297799259	297799280	297799281	297807145	297807148	297807153	297815594	297815631	297819434	297820838	297821067	297832869	297837831	297851584	297851614	297851620	297856833	297856893	297856907	297945322	297945342	297950652	297952907	297953232	297953234	297953235	297953236	297953237	297953239	297953240	297960857	297983812	297983831	297985977	298041999	298053080	298053092	298053185	298062177	298062182	298062197	298133444	298141191	298141193	298141649	298141683	298141707	298143283	298143305	298143335	298144797	298147613	298147620	298147649	298193010	298193011	298195658	298195689	298213485	298239240	298280513	298280527	298280529	298345854	298359306	298359307	298359377	298362046	298377100	298377106	298377241	298377296	298377318	298377320	298377322	298453241	298493242	298493266	298582136	298624599	298626078	298626096	298626232	298627395	298679046	298679058	298691291	298694364	298694373	298694972	298694987	298704806	298731095	298731212	298731285	298778995	298779035	298779071	298780543	298781893	298802168	298806630	298809119	298809137	298810598	298837076	298853140	298853165	298853219	298885266	298885282	298892364	298892372	298894382	298894391	298895250	298895439	298897133	298897166	298897204	298905468	298941982	298941984	298941986	298941987	298961600	299002523	299003235	299003277	299003950	299004012	299004015	299048650	299048656	299048677	299048696	299048758	299058275	299061660	299061661	299061662	299061665	299064919	299071533	299081994	299105484	299105493	299119669	299143635	299239193	299239204	299239234	299239278	299317844	299322730	299322750	299338020	299338050	299338072	299389976	299401036	299401422	299406002	299406917	299411792	299422134	299422135	299422143	299422145	299442500	299442564	299442571	299443009	299443021	299443024	299443026	299451849	299451896	299451910	299451940	299452222	299458997	299459023	299459024	299459115	299470436	299470437	299508358	299516918	299516937	299516948	299543690	299543727	299547216	299547254	299547268	299585471	299585479	299586239	299589247	299589262	299596511	299596556	299596559	299647456	299647505	299647514	299651300	299680303	299682101	299684393	299686631	299686637	299686640	299686751	299688149	299688160	299688168	299688188	299692375	299692377	299693200	299693202	299693233	299699517	299701163	299701196	299729739	299729741	299744175	299747534	299747540	299761252	299762241	299762244	299762246	299762278	299809724	299809773	299809777	299816214	299817306	299822979	299829923	299829987	299858329	299861275	299862460	299862461	299877287	299877348	299877350	299877351	299877352	299877353	299886228	299886326	299886331	299903182	299903190	299908154	299953733	299953734	299959141	299959173	299959186	299970540	299970561	299997309	299999171	300002825	300002842	300023371	300046112	300050392	300051023	300071533	300085790	300089107	300089112	300105244	300110408	300110447	300110455	300277274	300277356	300284856	300284891	300284892	300295467	300340275	300344405	300352216	300352243	300352248	300356534	300356573	300359398	300375464	300379451	300379493	300379497	300379946	300386746	300386785	300387038	300387041	300387062	300387066	300387848	300446711	300465105	300465124	300472041	300472076	300496933	300604103	300610121	300610267	300610279	300610306	300610309	300610688	300610704	300610793	300674850	300682225	300683394	300704802	300754732	300754758	300759669	300760636	300772140	300788391	300788429	300789285	300789327	300789331	300789576	300789607	300789642	300789649	300790502	300790541	300790556	300792277	300798851	300798959	300799509	300799521	300805916	300815743	300815756	300815762	300815798	300815800	300816386	300835798	300835800	300835815	300835827	300836909	300836923	300836927	300839137	300865204	300865219	300865316	300868601	300868608	300870640	300870648	300870672	300870674	300870696	300871862	300874679	300874694	300874696	107498	108879	127822	127824	127904	127932	128718	128735	131548	131628	187455	314454	314489	322298	322362	322377	340801	492056	495586	586198	586199	586211	753384	782044	782046	801601	801603	865688	865697	865698	870583	877390	878035	878078	885151	889873	889893	910750	911316	925224	927750	927758	927760	927761	927778	933346	933373	954164	954268	956697	956731	957940	957942	960001	1090252	1090289	1090296	1100998	1101145	1109724	1220037	1220080	1220114	1220317	1265687	1266351	1266358	1267940	1267992	1268133	1268177	1274824	1279239	1279240	1279243	1279253	1279254	1279265	1279269	1279271	1279296	1279328	1279331	1279337	1279344	1363996	1364278	1381944	1381996	1405826	1418076	1418111	1422693	1422737	1442692	1442724	1442978	1443011	1443074	1446995	1470691	1470969	1477821	1479116	1484182	1484403	1484404	1484428	1505822	1505826	1505831	1505846	1506321	1514134	1514145	1514160	1516578	1554722	1554726	1554752	1568855	1571518	1571552	1571566	1571568	1630783	1630795	1632072	1632075	1632904	1632914	1632919	1634061	1641110	1641118	1641122	1662444	1662457	1666894	1686853	1686931	1686935	1688775	1713620	1713674	1713713	1713785	1721451	1850280	1851647	1851655	1851699	1853079	1875642	1875651	1875679	1886565	1886566	1886569	1894062	1894073	1987498	2029028	2029054	2032256	2075724	2081436	2101652	2102986	2154814	2229753	2261252	2261274	2320979	2320987	2322190	2322225	2345578	2345580	2345610	2507766	2507769	2525708	2553463	2553491	2553505	2553533	2553535	2584325	2613576	2613658	2618553	2636712	2636716	2636718	2636729	2637542	2637543	2645388	2659973	2660009	2660438	2660474	2707405	2707408	2707620	2715528	2725372	2730919	2730920	2731028	2755714	2785929	2836952	2836973	2836978	2837008	2837581	2859869	2859899	2859906	2859911	2860419	2871051	2872850	2872905	2882624	2884926	2884985	2884988	2893379	2905145	2905166	2905225	2905226	2905326	2905329	2905572	2908206	2908237	2915900	2915945	2918760	2918792	2918809	2919085	2919111	2928242	2929176	2929205	2929209	2930511	2967332	3017289	3018581	3031424	3031463	3037570	3037584	3066472	3066493	3108235	3144046	3237478	3250614	3250632	3250633	3268995	3311047	3317667	3317689	3318097	3318112	3374296	3374302	3374309	3374312	3374315	3396182	3401754	3401770	3401784	3515339	3515340	3515341	3515342	3515343	3515344	3542304	3542325	3586267	3586270	3586883	3586935	3586953	3651526	3651559	3662706	3686201	3807410	3812501	3964198	3973302	3973318	3995883	3995903	4017335	4017353	4017401	4018256	4019016	4075752	4075765	4075769	4075795	4115370	4129214	4137702	4137703	4140308	4144081	4144083	4144164	4144186	4229324	4230408	4230410	4261383	4261416	4261423	4261432	4345409	4345424	4346281	4346285	4346311	4346312	4363149	4363159	4363175	4391178	4391200	4399852	4399854	4399894	4403278	4403295	4403303	4403318	4432278	4432302	4447166	4460899	4461001	4503555	4546978	4546999	4547013	4549038	4600322	4600327	4606640	4606642	4606643	4606883	4624904	4671576	4678079	4693369	4693426	4693428	4722305	4722310	4740098	4743483	4743537	4749176	4749211	4750513	4750597	4764302	4764336	4765034	4766234	4799282	4809467	4818157	4819981	4841218	4888397	4888399	4888402	4888423	4899366	4899367	4922368	4922441	4922708	4922710	4922744	4986942	4986972	4986990	5009756	5009760	5016822	5019302	5122748	5179631	5179655	5242147	5258491	5258524	5292243	5292336	5301113	5301117	5301118	5301173	5301184	5301193	5303101	5303131	5377195	5378286	5378325	5378347	5424947	5447246	5447316	5447320	5447321	5468938	5491674	5496506	5496687	5519212	5519222	5546493	5546499	5546510	5583951	5583969	5585068	5585115	5592981	5657822	5657823	5659050	5659152	5659157	5659197	5761818	5772555	5796059	5796292	5796308	5799880	5799932	5799957	5803081	5803093	5803250	5803251	5803254	5803319	5804747	5831781	5913650	5913664	5913676	5913700	6065921	6065923	6065939	6176742	6177669	6177674	6177677	6177678	6177684	6177692	6177715	6177750	6177760	6190478	6190645	6190650	6194503	6194509	6194513	6194563	6254104	6254105	6260753	6291111	6291157	6310088	6315405	6315408	6378247	6407535	6415860	6415877	6499876	6500803	6534329	6540890	6564988	6577286	6591759	6591761	6597518	6597593	6617636	6659194	6685522	6685529	6686864	6686867	6691775	6701258	6703592	6703596	6709206	6709495	6709882	6718401	6718427	6718448	6718449	6718459	6723315	6723355	6723358	6723402	6723403	6734833	6735059	6742918	6742952	6742955	6754560	6925105	6925115	6925211	6925212	6969787	7023914	7023960	7027137	7027154	7039799	7039879	7039916	7039965	7039996	7055289	7082716	7082739	7085076	7099957	7099959	7106720	7106721	7124041	7135513	7135517	7135524	7218968	7229824	7257991	7268400	7268433	7346457	7346472	7346502	7349634	7349635	7352642	7352650	7357959	7358603	7419664	7419671	7501125	7514338	7589725	7589745	7598980	7599002	7633329	7633348	7686377	7686394	7687415	7687440	7687451	7687452	7855099	7855110	7855115	7856407	7899608	7899702	7899703	7905844	7906452	7928159	7928240	7928264	7972580	7972599	7987126	8013568	8090504	8090518	8090523	8295783	8332191	8372002	8526169	8526923	8526961	8528784	8528786	8528788	8572886	8572888	8572910	8572927	8572929	8604260	8604268	8604302	8619835	8619847	8619874	8685618	8685619	8688651	8808089	8808113	8808216	8916768	9011132	9011521	9050392	9050395	9050398	9050418	9079638	9079651	9108773	9108783	9108800	9227801	9227816	9227828	9333612	9333653	9334439	9361007	9361047	9459559	9459621	9460386	9486291	9610238	9610258	9610259	9625002	9625010	9625021	9729688	9729953	9729956	9729959	9729968	9729972	9729997	9730004	9737910	9737912	9737918	9826879	9827483	9857393	9911364	9911399	10010868	10010884	10024782	10024829	10035213	10056874	10056877	10241189	10241190	10241193	10241194	10241210	10241212	10241249	10241254	10241280	10330625	10624254	10624262	10624264	10624284	10685456	10754977	10866567	10870543	10870551	10870561	10870570	10919280	10943218	10945030	10945063	10959300	10959303	10959350	10979429	10979450	10979800	10979819	10979842	10985247	10985281	11021463	11039483	11039488	11109378	11109406	11109415	11114443	11118440	11140957	11140959	11140960	11140988	11141003	11237037	11237065	11237099	11237105	11401576	11407400	11409731	11409809	11409819	11410450	11410451	11445491	11522737	11522764	11522766	11537164	11559853	11559876	11559879	11559889	11617366	11734822	11734842	11739509	11739527	11742399	11746808	11746846	11747108	11747114	11872902	11872913	11872944	11961235	11983156	11983176	11983177	12004225	12004263	12033731	12074201	12074202	12074203	12074204	12112763	12159547	12202298	12204631	12204650	12204666	12204674	12207023	12219661	12239572	12239579	12239580	12249066	12249124	12249127	12249131	12349197	12387447	12388858	12388868	12388883	12393987	12394323	12394347	12397801	12397812	12397828	12404195	12404201	12456742	12456822	12456825	12457047	12457069	12457072	12457129	12467673	12467694	12467697	12467936	12468573	12481579	12481580	12481587	12493546	12493654	12517918	12557592	12593866	12593869	12593874	12632727	12650273	12650436	12655367	12662575	12669934	12669951	12871216	12871225	12871641	12877002	12879872	12879873	12990591	13241301	13250466	13355351	13385702	13385716	13385725	13401216	13403617	13403643	13454360	13468436	13502407	13502426	13505238	13509714	13509742	13509750	13509780	13509785	13509799	13513108	13513150	13520668	13520671	13521100	13521102	13521139	13530233	13530239	13530273	13530292	13530312	13575943	13580671	13580690	13614455	13614457	13624319	13624349	13624351	13624365	13645252	13645272	13645281	13646230	13686117	13751986	13824418	13831426	13831432	13831500	13831527	13831575	13831661	13831670	13831753	13831760	13831827	13855455	13855461	13855467	13855491	13944413	13944435	13949497	13949520	13965386	13966441	13977198	13979966	13989542	14006758	14006795	14047901	14047945	14047946	14089243	14151697	14176457	14176459	14176462	14176463	14176511	14223735	14223775	14223799	14223805	14259514	14259646	14265819	14265820	14265821	14265822	14304113	14326833	14326836	14333422	14333508	14333509	14333510	14334309	14334322	14334331	14334332	14410320	14410329	14410335	14445249	14445277	14445294	14445350	14465411	14474774	14474806	14474870	14491061	14491084	14491085	14494383	14562826	14609581	14783380	14787365	14787410	14787423	14789137	14789138	14789139	14789140	14789154	14801515	14801524	14801525	14801534	14801544	14801551	14801628	14801647	14801867	14801868	14801877	14801912	14808901	14808950	14869350	14869351	14869358	14869376	14899908	14899960	14899978	14900010	14930065	14930069	14956948	14956987	14985372	14989466	15012314	15012335	15012385	15013257	15013270	15013273	15013276	15013279	15019579	15019588	15019639	15019651	15019790	15029456	15029474	15029483	15029487	15051263	15051983	15053961	15053983	15075970	15076007	15076010	15078036	15079919	15079949	15079955	15080805	15080815	15155877	15155915	15155969	15156065	15156071	15157189	15157199	15157216	15157217	15157305	15157306	15157307	15270888	15270890	15274682	15283914	15283926	15283984	15285829	15285859	15285940	15285968	15285988	15285999	15300370	15300399	15300400	15310251	15377642	15383185	15384710	15384714	15384741	15384747	15388748	15388795	15388928	15395867	15521008	15521054	15541750	15541766	15544684	15558154	15642103	15643080	15643081	15643083	15665264	15676088	15737081	15737109	15742423	15745781	15745784	15745805	15746274	15746301	15746308	15746357	15746359	15746386	15746387	15746399	15934633	15950952	15951033	15951048	15952207	15952211	15952213	15952216	15952239	16022123	16108225	16108240	16108258	16108261	16108286	16108294	16130345	16230337	16244444	16248480	16248503	16298176	16307222	16307229	16375563	16375578	16386095	16386101	16386114	16386118	16386124	16396710	16396713	16408380	16409419	16409439	16409443	16409444	16409455	16409457	16560994	16561007	16561510	16568579	16773721	16773725	16783421	16783439	16791027	16798717	16817900	16935935	16935967	16935977	16935982	16992504	17012361	17012401	17024337	17024346	17097545	17103775	17103803	17108312	17108319	17125532	17125533	17206029	17206038	17206864	17206866	17206871	17206879	17206907	17216390	17216391	17216403	17219729	17219756	17259890	17259891	17259901	17259918	17261341	17261364	17261371	17261372	17262166	17262195	17262219	17318158	17318904	17339626	17374363	17374367	17446436	17467111	17492893	17533678	17533730	17630008	17630010	17638475	17638523	17639247	17639254	17639263	17639266	17639284	17639287	17639862	17640304	17640312	17640333	17644305	17648759	17648765	17648779	17648789	17648796	17648797	17648799	17650024	17650033	17650045	17725289	17725290	17725297	17725310	17773256	17773268	17800335	17801289	17801291	17801298	17801321	17801323	17841664	17841674	17841675	17843339	17843341	17958903	17958936	17982388	17982429	18032945	18038587	18060549	18060550	18060555	18060597	18060640	18060676	18061731	18062348	18062359	18074136	18230310	18230315	18230331	18230346	18237156	18237162	18237199	18285752	18355122	18355144	18433943	18433973	18471080	18477715	18477747	18477770	18593079	18821892	18827854	18827855	18827884	18827932	18827948	18833345	18833359	18948302	18948337	18948338	18950159	18950167	19085852	19085884	19097372	19097387	19118913	19118917	19118935	19333394	19333399	19333427	19343477	19343495	19364758	19376576	19376615	19376633	19376660	19388971	19388983	19389000	19395079	19395123	19401795	19402762	19402788	19402872	19402873	19446572	19448540	19497943	19497991	19498013	19501086	19501087	19501405	19505023	19533109	19533133	19605974	19605977	19635358	19635403	19654902	19763209	19792635	19792683	19792685	19801112	19865936	19947237	19947255	19998630	19998631	19998636	19998648	19998651	20019542	20019544	20019560	20019611	20019620	20019628	20019653	20029338	20029369	20029464	20068235	20087902	20087907	20087917	20087926	20098323	20140980	20140984	20140987	20199880	20199917	20262416	20277019	20277020	20280672	20522325	20522336	20522343	20545742	20545751	20545833	20559035	20575731	20650522	20659745	20691333	20691388	20691416	20766298	20766357	20766372	20766392	20771313	20771320	20954226	20954240	20954788	20955336	20955362	20955367	20955413	20955420	20955432	20955443	20999252	21000039	21000040	21000070	21027320	21027321	21103897	21103898	21153763	21165588	21165618	21302288	21308145	21342638	21342656	21342666	21342679	21364322	21412662	21412669	21412678	21412707	21416405	21416447	21472011	21472055	21481976	21481988	21482022	21482023	21514683	21514684	21514688	21514689	21514757	21514778	21514787	21514788	21519800	21521042	21527838	21549333	21549338	21550507	21550511	21572517	21572686	21572717	21572718	21572725	21572786	21572831	21705183	21820712	21820714	21820746	21820747	21842998	21843064	21891025	21977938	22190855	22209162	22209189	22209203	22209205	22240895	22245766	22245780	22245784	22245804	22246649	22274953	22274976	22274980	22274981	22274997	22275184	22275192	22275200	22276290	22276322	22277323	22277389	22401298	22429530	22429532	22456594	22457268	22457283	22457325	22457355	22457401	22457407	22457409	22460909	22474355	22474364	22474395	22474401	22517400	22618635	22618637	22618652	22649592	22649863	22656385	22660204	22660239	22697878	22697888	22697891	22697929	22699567	22712073	22768838	22772137	22772150	22781502	22783613	22783618	22783621	22783629	22783637	22783646	22821513	22821522	22821524	22821531	22828671	22828773	22829106	22836830	22836841	22845478	22845510	22845543	22853075	22853076	22853093	22869279	22886056	22886091	22908040	22913026	22913033	22913038	22959019	22985849	23002903	23013414	23030710	23073221	23108170	23108210	23109566	23109657	23109659	23173671	23174439	23228498	23240510	23240533	23240535	23240547	23240569	23240571	23240586	23295881	23351812	23351871	23351900	23351920	23362149	23362154	23362180	23362198	23362243	23362872	23362880	23365864	23365882	23365912	23365930	23365943	23442647	23442678	23477485	23477488	23477527	23580782	23580800	23607735	23614654	23647733	23656455	23683555	23802381	23802387	23803419	23804846	23807425	23807432	23854437	23854453	23854464	23854468	23854903	23859867	23859899	23863629	23988777	24073064	24174523	24174554	24267207	24267228	24341621	24341641	24343529	24551276	24551280	24551295	24551312	24551315	24685976	24685985	24717167	24717171	24717176	24721370	24721391	24727870	24727880	24727896	24727899	24768033	24768039	24768051	24768065	24776648	24778305	24778349	24930115	24986778	24986798	25079028	25079029	25110788	25110801	25110833	25110852	25110868	25110880	25113372	25113386	25119352	25119353	25119357	25192428	25260517	25260521	25261972	25261973	25261993	25265665	25265719	25265721	25265818	25370838	25470531	25471580	25471592	25502863	25545874	25545877	25554845	25554846	25557034	25557037	25557085	25557114	25557147	25571373	25571390	25571431	25573917	25573924	25573936	25605135	25612148	25612155	25612167	25682473	25688760	25688794	25689133	25689161	25690045	25740152	25740161	25740166	25740175	25776699	25776742	25776769	25776773	25776788	25776792	25832765	25832771	25832809	25835636	25895012	25895126	25913177	25913210	26100924	26100931	26100968	26186845	26187908	26187924	26187943	26272475	26335107	26335111	26616611	26616612	26695803	26746199	26747048	26747052	26747093	26747117	26747138	26747145	26747589	26747613	26747630	26747642	26747689	26759248	26759279	26759284	26778080	26778092	26989725	26989773	26989804	26989805	26989806	26989807	26989808	27006033	27011440	27011443	27109383	27109385	27109386	27109389	27125251	27128078	27128080	27161678	27161692	27204800	27299999	27300071	27300084	27351148	27364788	27364838	27364874	27365825	27400542	27400560	27449244	27449267	27449279	27500925	27500941	27500957	27504470	27504509	27706101	27706135	27706137	27706157	27706160	27706173	27733024	27750292	27814294	27815021	27819810	27873161	27884262	27887571	27887572	27898175	28001959	28001991	28044205	28044210	28044212	28044216	28044225	28044229	28044231	28044240	28149436	28176811	28216308	28216331	28216345	28216350	28402200	28403056	28600681	28600754	28600803	28600843	28600846	28600990	28601000	28601002	28601007	28648707	28648753	28649391	28649427	28649434	28708268	28743026	28791022	28791023	28791067	28815660	28865259	28867086	29106500	29106521	29257266	29257773	29257783	29257795	29361281	29361282	29361285	29371941	29371953	29371970	29460352	29464458	29721326	29729965	29741426	29741427	29741433	29741525	29741526	29764465	29764466	29769575	29832035	29832037	29832077	30008129	30008166	30032328	30032335	30061748	30061791	30066453	30066462	30089053	30089054	30089055	30089056	30090170	30092477	30092495	30093059	30093082	30093083	30093453	30093460	30094752	30094756	30094763	30122294	30122315	30122317	30122341	30351728	30385712	30385752	30430082	30430110	30430122	30430123	30474493	30474541	30547379	30582561	30582566	30582647	30582656	30694831	30694839	30697146	30697190	30768898	30768931	30836939	30837001	30842277	30857290	30861866	30861875	30861888	30916918	30920444	30962540	30964918	30973538	31167864	31167866	31167903	31171532	31172064	31302225	31302249	31303991	31421360	31421370	31446481	31566611	31631153	31636917	31636986	31673366	31673379	31705008	31705011	31711173	31711174	31711188	31715848	31715859	31715860	31755519	31757400	31784366	31870516	31913924	31913941	31952560	31952581	31952592	31952610	31952638	31952646	31952661	31952662	32003539	32006499	32006504	32006511	32008142	32008153	32008162	32008183	32008184	32008185	32015704	32015709	32015752	32015778	32091815	32091865	32129356	32129376	32158824	32158838	32158860	32292869	32311793	32311796	32323333	32323384	32513648	32530543	32530585	32562767	32600196	32600202	32665502	32724742	32724744	32759652	32772328	32772393	32772398	32772438	32772445	32772459	32772569	32772665	32777455	32777469	32797509	32797581	32797606	32797682	32797686	32797698	32797734	32812653	32812654	32978235	33010739	33020040	33020072	33056038	33073366	33074710	33074723	33074753	33102213	33102237	33152226	33240240	33284654	33337576	33338946	33346980	33346987	33346996	33346999	33347012	33347015	33399198	33456063	33456080	33465077	33650394	33650984	33650995	33650996	33651031	33651126	33651150	33651151	33686325	33686329	33687124	33716762	33716778	33716787	33732929	33747876	33747888	33806683	33807641	33807671	33807673	33836493	33836697	33836717	33836746	33856122	33986772	33986773	34097273	34097318	34230213	34230275	34244285	34244290	34244306	34244307	34244361	34253037	34253049	34253614	34269332	34269345	34269351	34279201	34279675	34279694	34300029	34303130	34303154	34303198	34358647	34358696	34360114	34360210	34362252	34362253	34362277	34479458	34479481	34479864	34479899	34486575	34486804	34486844	34486870	34486886	34542048	34542067	34542084	34542089	34542090	34593086	34598013	34598014	34598015	34718467	34830031	34851213	34895082	34914934	35056832	35101588	35110714	35170184	35345911	35345916	35345933	35346602	35375023	35480389	35588045	35588054	35588056	35724474	35724491	35724692	35724732	35775302	35777829	35793554	35793595	35793604	35809364	35816953	35817208	35817255	35824624	35949284	35959230	35959245	35962883	35986071	35986504	35986559	35986604	36004174	36004202	36200288	36211287	36236838	36236853	36236857	36236911	36294934	36300179	36300180	36300181	36356539	36356558	36356624	36356627	36356986	36356987	36546644	36546742	36546762	36546767	36546768	36577418	36577419	36577482	36577486	36577519	36577526	36577527	36578506	36578530	36578540	36588491	36588554	36588577	36588584	36588585	36590547	36590549	36678568	36678597	36678610	36682133	36682184	36682215	36682244	36682245	36720041	36758126	36758133	36758154	36763096	36763162	36921334	36921339	36921346	36921423	36966152	36966168	37052658	37052693	37075033	37076846	37076944	37085569	37085570	37085572	37085573	37085575	37085578	37104440	37108644	37109254	37109363	37110286	37110334	37122839	37154050	37174679	37178436	37188655	37188669	37240685	37240696	37243088	37243090	37243101	37252481	37252485	37361568	37380343	37403792	37403797	37403833	37403857	37403892	37436425	37436472	37515426	37606151	37606152	37606174	37643737	37643814	37668783	37668784	37693744	37693760	37792288	37870487	37875350	37876117	37984328	37984347	37984350	37984358	37987201	37987217	37987219	37987226	37993202	38042270	38054220	38055628	38075750	38075781	38075802	38076391	38076393	38076438	38079537	38079542	38178423	38286986	38297688	38298083	38298111	38298124	38316826	38316851	38316853	38317667	38322552	38322564	38324377	38332286	38454044	38474390	38500190	38500212	38500223	38542504	38542518	38542522	38542550	38542557	38542559	38546840	38546859	38549070	38549105	38584291	38751857	38795154	38806092	38806099	38810386	38810400	39065994	39066015	39433446	39551476	39599015	39610829	39610891	39612592	39612607	39617022	39618656	39680648	39683165	39689449	39689477	39689743	39769775	39770902	39770913	39770914	39770917	39770942	39770954	39777321	39777360	39777369	39777393	39804497	39836343	39885311	39885316	39886096	39895654	40038656	40038703	40039638	40146763	40168758	40168770	40168827	40239284	40239300	40239341	40247661	40247688	40247699	40247709	40248119	40261061	40261076	40286018	40286024	40286054	40286057	40308684	40324479	40324491	40409163	40409199	40409231	40411352	40411374	40411403	40411761	40422830	40455991	40474567	40474585	40524578	40524594	40524612	40525177	40703506	40703513	40705291	40705336	40705337	40705412	40705696	40706092	40706105	40706615	40706617	40724290	40724302	40724342	40724352	40724353	40724355	40724356	40724357	40724389	40726069	40726079	40744522	40744542	40783772	40783777	40783796	40783808	40813100	40813105	40813210	40813221	40817857	40905076	40905089	40965427	40965456	40965459	40965464	40965468	41004249	41004291	41032084	41110910	41110924	41124583	41129934	41130021	41130025	41131596	41152197	41203570	41203582	41230502	41230525	41232045	41232056	41233783	41233790	41299369	41300156	41351941	41351957	41358177	41358243	41372595	41376762	41379707	41383984	41517361	41517364	41517375	41592367	41592401	41597568	41597590	41616581	41723458	41723716	41805999	41806010	41863989	41871440	41871464	41895262	41895265	41895270	41923959	41923962	41923975	41923984	41928242	41928264	41928265	41928272	41928284	41928286	42001144	42001151	42009939	42009941	42009943	42009965	42009970	42020695	42109932	42109955	42109956	42109968	42109974	42110001	42110045	42110357	42110361	42196655	42196685	42196697	42196699	42196707	42196708	42196709	42240212	42240237	42243977	42243994	42244005	42244019	42259063	42337873	42337880	42337881	42337883	42337888	42337954	42341567	42353487	42353522	42353545	42593516	42593539	42622018	42622024	42622054	42625220	42625225	42625251	42857807	42857842	42858251	42877274	42892647	42895095	42981976	43013849	43046249	43046252	43046284	43046291	43130111	43133657	43156795	43156900	43161419	43161420	43161425	43167530	43199931	43216807	43216827	43280209	43306973	43308984	43338164	43338187	43338193	43378357	43378483	43378597	43408231	43408595	43411885	43411927	43422648	43422670	43423688	43423733	43423796	43455609	43455671	43455808	43493713	43667657	43717049	43789914	43808586	43808597	43818078	43937200	43937265	43937266	43937276	43937284	43937291	43937394	43937403	43958023	43958530	43972726	43972734	43972741	43987840	44023273	44023274	44023276	44025981	44058364	44145901	44166513	44181476	44181486	44204641	44204654	44205404	44205421	44205440	44205450	44224094	44224101	44224113	44349741	44349754	44351471	44353363	44364956	44391083	44391097	44467168	44632780	44759315	44760717	44760728	44760758	44794399	44803388	44803407	44806831	44806845	44807183	44807194	44807225	44810407	44810445	44810450	44810455	44810456	44810457	44862177	44876557	44876640	44882494	44946942	44946955	44947003	44947027	44947032	44947046	44947192	44947222	44947265	44948490	44948532	44960304	44961757	44961769	44961783	44966118	44966226	44981649	44981679	44981735	44984040	44984691	45051000	45051066	45070344	45082128	45253915	45253919	45253948	45253953	45269187	45298457	45298461	45309353	45385803	45385807	45385840	45392109	45459913	45466366	45571271	45571292	45574942	45586952	45623021	45623022	45623024	45623025	45637168	45651669	45651700	45729763	45730658	45730671	45743129	45743402	45743774	45774239	45774245	45796307	45796309	45869082	45869088	45869146	45869248	45873775	45915763	45953926	45959195	46070218	46070228	46137153	46226003	46226015	46226020	46226031	46240385	46279199	46279206	46279217	46289598	46413897	46413900	46413933	46464234	46465583	46490327	46490357	46490380	46560684	46573874	46580528	46580529	46580830	46688583	46749309	46859908	46949963	46950406	46954022	46994856	46996828	46996833	47021755	47044834	47069654	47069662	47109787	47125801	47263113	47279488	47279491	47280295	47289533	47289623	47348028	47348045	47348084	47348118	47348271	47348288	47357652	47357667	47357717	47357725	47372898	47372899	47372907	47388712	47389424	47389431	47389449	47389451	47396560	47396562	47396586	47442913	47442951	47443945	47443974	47443976	47444002	47444011	47488082	47488102	47488111	47488125	47647964	47771812	47778047	47778064	47859056	47859065	47859071	47859088	47892662	47906180	48048171	48048183	48048205	48048220	48097070	48097088	48107668	48195911	48214671	48214692	48309960	48309983	48328847	48328919	48355970	48360741	48360775	48372693	48378078	48378081	48378099	48378102	48514592	48635111	48771869	48771873	48931893	48931894	48931915	48968591	48968595	48968616	48968654	48993008	49009364	49009404	49009411	49070486	49141256	49141279	49141304	49153090	49199001	49199005	49199012	49199053	49199109	49212749	49212760	49212822	49234749	49270306	49270310	49270312	49270314	49291864	49358549	49358560	49358588	49434391	49481589	49481611	49487863	49487864	49487869	49500573	49515312	49515330	49515331	49518784	49567303	49567316	49567320	49567324	49567344	49664363	49667451	49704840	49708616	49725548	49742856	49758254	49758305	49758751	49758800	49923178	50028889	50028906	50028918	50035561	50120027	50120050	50120071	50201664	50206284	50206359	50241741	50248524	50256494	50300816	50311388	50311401	50311443	50311787	50311793	50311796	50311800	50311842	50312071	50329058	50347342	50347383	50349924	50349925	50403583	50403622	50406107	50406403	50407422	50433824	50433829	50433834	50453833	50454226	50454234	50454244	50454264	50454299	50454331	50458782	50545636	50624201	50645129	50648452	50649146	50753900	50812412	50812436	50815933	50815935	50872922	50879698	50879771	50929778	50929782	50929812	50944214	51197943	51208944	51208979	51208982	51243369	51248090	51252363	51252803	51317447	51317462	51340351	51340390	51344438	51344456	51491928	51514304	51514321	51514661	51514725	51533145	51541924	51571997	51572003	51572026	51572034	51587777	51587789	51605258	51608464	51608475	51608476	51608480	51608504	51608520	51618944	51618947	51618956	51618982	51618994	51683156	51691608	51692627	51706671	51748787	51885053	51904218	51953547	52111587	52111588	52111603	52174908	52213245	52302204	52601127	52611805	52611826	52611841	52611842	52642123	52649437	52649991	52668365	52668372	52668544	52724119	52759197	52848728	52865801	53075447	53075450	53082530	53122818	53122857	53122877	53167733	53281138	53281176	53281181	53295641	53295642	53295689	53490718	53518602	53559852	53559869	53559871	53559882	53589616	53589628	53589629	53589656	53590985	53617020	53617028	53633112	53633115	53708185	53708187	53708189	53708259	53827662	53843831	53843835	53843859	53843922	53846127	53846177	53899287	53899658	54014690	54033330	54033348	54033387	54033426	54033472	54033473	54042263	54042264	54120710	54120741	54120750	54129031	54129063	54143982	54145102	54234618	54239610	54239639	54241133	54250064	54251360	54251374	54261558	54261587	54283108	54283157	54429590	54431240	54475178	54475181	54515926	54515927	54515930	54515931	54515940	54515975	54527464	54527478	54527513	54578232	54650621	54650695	54697489	54697529	54706610	54706664	54709195	54772659	54802558	54802981	55077211	55243342	55245911	55298661	55481566	55508750	55508793	55508841	55516150	55522908	55528842	55528882	55530040	55530865	55530883	55606216	55609681	55610083	55645572	55645579	55645600	55649192	55735791	55773625	55773626	55773634	55891461	55909193	55909227	55909230	55909235	55976668	56010895	56010932	56020156	56020643	56291110	56326522	56326562	56326576	56328348	56328437	56360194	56367494	56367525	56367546	56380914	56452264	56452306	56452314	56483580	56588699	56588712	56799026	56799028	56799036	56813511	56813520	56816193	56841150	56852154	56852155	56952433	56952454	56952464	56952467	56981732	56981778	56981785	57004144	57004173	57004175	57004258	57004265	57022826	57022832	57024475	57176135	57180599	57180613	57180615	57204770	57206512	57243434	57252649	57460569	57460572	57467610	57467614	57473728	57473737	57473750	57477970	57483386	57483393	57537781	57537804	57537805	57539392	57539426	57560259	57560292	57560297	57560375	57573418	57573496	57573497	57791877	57791890	57797289	57832075	57841536	57841537	57848564	57849318	57973608	57993382	58025275	58042964	58116693	58190498	58190521	58248907	58298630	58312743	58322352	58322431	58322495	58322535	58322536	58328439	58343480	58440269	58512257	58540231	58704044	58865619	58867284	58887584	58899731	58899741	58930208	58963547	59125599	59256731	59256752	59256759	59260385	59260386	59260391	59260403	59260415	59262171	59364007	59364033	59420200	59427072	59427083	59427121	59493127	59493132	59493134	59499380	59525279	59545872	59545909	59747627	59747629	59805739	59852956	59852958	59899809	59901327	59901355	59901379	59901380	59901551	59901597	59902180	59902234	59902241	59917812	59917840	59917842	59917848	59932218	59946093	59946107	59946111	59946113	59946116	59946129	59954223	59954277	59954290	59954307	59954316	59954317	59954325	60016077	60023316	60023346	60023361	60023384	60023404	60023406	60023422	60033409	60033428	60033436	60033441	60033442	60093526	60093530	60108860	60109440	60119288	60130790	60136967	60176432	60189195	60194214	60311446	60359589	60362730	60504423	60504500	60504524	60504530	60525449	60544494	60702065	60702097	60702113	60734764	60736008	60753451	60765205	60765207	60765604	60784432	60784433	60786495	60803707	60823892	60830234	60830300	60830309	60830315	60830317	60851430	60861840	60865762	60866019	60866022	60866118	60866357	60866379	60933355	60933390	61015506	61016177	61022646	61022655	61022656	61025089	61032214	61041191	61048991	61048998	61049918	61050891	61050928	61050929	61053831	61053833	61053838	61053850	61053869	61053921	61053922	61055228	61141489	61182208	61200560	61200561	61250000	61272233	61284853	61359997	61360036	61360043	61360580	61366522	61366535	61368803	61368806	61370596	61370597	61370598	61370599	61370601	61370670	61370704	61371955	61371997	61376009	61376029	61376055	61376057	61376070	61376073	61376116	61376127	61389559	61452771	61452841	61452843	61455084	61455087	61455102	61535499	61555441	61556914	61556937	61588522	61588623	61605638	61605642	61605675	61744140	61744146	61744158	61744171	61744237	61744250	61744292	61744326	61744328	61744329	61746715	61746718	61755000	61837206	61838996	61890161	61922967	61922981	61923260	61923268	61923271	61948516	61950231	61950254	61950375	61959427	61959472	61959473	62014728	62121489	62121532	62170536	62178699	62183578	62207588	62207594	62207668	62286859	62286860	62302741	62302780	62328038	62328044	62328052	62328088	62364361	62364391	62364395	62364436	62364739	62408767	62467611	62469512	62469525	62469526	62469533	62484509	62484522	62484559	62604712	62604716	62699767	62699810	62793148	62804859	62805153	62805187	62805188	62805191	62825797	62826332	62861964	62862807	62866442	62886069	62892899	62893795	62893798	62893828	62994631	63393121	63400114	63400124	63476723	63476725	63476742	63524622	63535161	63537533	63537565	63566991	63566992	63567022	63567028	63583849	63587332	63587336	63587985	63591566	63594633	63594635	63614870	63614885	63691210	63691525	63691556	63699760	63711582	63711620	63808541	63808544	63972609	63972614	63972626	64012422	64034531	64034579	64056086	64130390	64130408	64130439	64137409	64184151	64242623	64242639	64242657	64242661	64361615	64361704	64361754	64371380	64371393	64378863	64430265	64430294	64577870	64577946	64577970	64577971	64577977	64577978	64578166	64578217	64586535	64618478	64618492	64618504	64618511	64618615	64618619	64627391	64630795	64631858	64631860	64653747	64655198	64655252	64680851	64705350	64734707	64761632	64821776	64824952	64824961	64826045	64826051	64826066	64826081	64849781	64930949	64930984	64930989	64931007	64989988	64996552	65011431	65011454	65011457	65011465	65023337	65052663	65052712	65055937	65158997	65388484	65388544	65388553	65388588	65469425	65478332	65566361	65698811	65718558	65724822	65756906	65756928	65756963	65862557	65862600	65873958	65873964	65873999	65874054	65900004	65900649	65909643	65927584	65936482	65936534	65959690	65959721	65959741	65961590	65962615	66017524	66017526	66017533	66028680	66028717	66032207	66032222	66032295	66032297	66041432	66079334	66079368	66079415	66079427	66144429	66144447	66144449	66192754	66200405	66200431	66226530	66226566	66228157	66248250	66248254	66248258	66248262	66248264	66248301	66248329	66248331	66248349	66267992	66273395	66277585	66277589	66338903	66338906	66340156	66340177	66340205	66556730	66565405	66565408	66565417	66745345	66755580	66845841	66852031	66894445	66894471	66897175	66903263	66903317	66926047	66976175	67021145	67021226	67093678	67093725	67095445	67095446	67100662	67100663	67100669	67100683	67100684	67254414	67254427	67357434	67357448	67385546	67385599	67386687	67386708	67407765	67418660	67508773	67508822	67508839	67520832	67520840	67534335	67534353	67534377	67559185	67559213	67559247	67559259	67601779	67601825	67621964	67623572	67623614	67623643	67623650	67623659	67647437	67647444	67647454	67657970	67657993	67658008	67687641	67688399	67688444	67688446	67758028	67758052	67818339	67818348	67818377	67818396	67818818	67818850	67837230	67837248	67920322	67920323	67937079	67939201	67939751	67982240	67982265	68122484	68122493	68122569	68122766	68122769	68122775	68129930	68219478	68249964	68249976	68249988	68271901	68301624	68301630	68312467	68438593	68438623	68438626	68438659	68446618	68446662	68463494	68466279	68466281	68469421	68469993	68470063	68470296	68470318	68478311	68478319	68478349	68490872	68490892	68490898	68490905	68493129	68498434	68635222	68635267	68635272	68645855	68751296	68752740	68752805	68752840	68752894	68829601	68829629	68832140	68832153	68832175	68832216	68941791	68941795	68941881	68941885	68945339	68947924	69002475	69015830	69015831	69015905	69016345	69023898	69023909	69023924	69023936	69023949	69028363	69028384	69043485	69043489	69050010	69068839	69121858	69121876	69136159	69136161	69159765	69159779	69163491	69163510	69163513	69163520	69163536	69165774	69165781	69165782	69165795	69165810	69165815	69167015	69167047	69227706	69227708	69227737	69227766	69232327	69240552	69240568	69256252	69256258	69256285	69284310	69284329	69344415	69344437	69344449	69344891	69344936	69424035	69542834	69746343	69746345	69762844	69762867	69840790	69840837	69840840	69840932	69840941	69842800	69842836	70053827	70053855	70053908	70100909	70348153	70348155	70352003	70352026	70352033	70352035	70378601	70383467	70383474	70425367	70429767	70451456	70451486	70462748	70462781	70515957	70515990	70516000	70516010	70516023	70516025	70552630	70664103	70664106	70664118	70664121	70664128	70827028	70827038	70827315	70827328	70841140	70841141	70933535	70933574	70972396	70972403	70986654	70986710	70986754	70987088	71037796	71038375	71142311	71163438	71190609	71410639	71410666	71429369	71429378	71429413	71429418	71475890	71478758	71485491	71485518	71546459	71546472	71563717	71569567	71582477	71595394	71635223	71635308	71635316	71658370	71685689	71685708	71819431	71867220	71867240	71884797	71884838	71884858	71884872	71996948	71996960	72248477	72276265	72276280	72276289	72285200	72285215	72285236	72302024	72357739	72469135	72477289	72498931	72519852	72548059	72560228	72574157	72587771	72587775	72596496	72596498	72596507	72596510	72671091	72671108	72687428	72687429	72770662	72770664	72770666	72770675	72770676	72774653	72774662	72774669	72780059	72780067	72782508	72783705	72842357	72850207	72850258	72851431	72858590	72996770	73106147	73106154	73233964	73273320	73289511	73289522	73289576	73289605	73294294	73294316	73294441	73341819	73341831	73341838	73341848	73341868	73341885	73341892	73345263	73469097	73503661	73517459	73563804	73573206	73639552	73641019	73641020	73648316	73648319	73648335	73652179	73652229	73678080	73678097	73678174	73683673	73683923	73699360	73700236	73709237	73726074	73769227	73769269	73772228	73773310	73824148	73824153	73862007	73862060	73924440	73924465	73924466	74013802	74058275	74107841	74149846	74165199	74253205	74274129	74274138	74274145	74325311	74333283	74333381	74341667	74391661	74391697	74391701	74391761	74398824	74398886	74398890	74440667	74453580	74497486	74502304	74736486	74736544	74736548	74736553	74932443	74962263	74964468	74964471	74966587	74977472	75017520	75017522	75114516	75119084	75123257	75162425	75162449	75207847	75207892	75217848	75217871	75217894	75233267	75233307	75363825	75363906	75363911	75421971	75422023	75422554	75422563	75422567	75475563	75556111	75556116	75556145	75556149	75582832	75582868	75606795	75606818	75606849	75627850	75627857	75627864	75671253	75671264	75820966	75848098	75848117	75867875	75873388	75895861	75895915	75931799	75931809	75936641	76001086	76063080	76063082	76063087	76063088	76063103	76066537	76066551	76084567	76085779	76085813	76085814	76085817	76097754	76098419	76210888	76210899	76211401	76211411	76211435	76211470	76244159	76244164	76250788	76250826	76321730	76385777	76385796	76385798	76385806	76418367	76421142	76458119	76640600	76640601	76706410	76706444	76706450	76706475	76706484	76757657	76757702	76993626	76993633	76994424	76994434	77013288	77013314	77013315	77062972	77163224	77211290	77253780	77329208	77422360	77526706	77526721	77529988	77663665	77663671	77663690	77663692	77927168	78030368	78030384	78115440	78116171	78122607	78431896	78486019	78491915	78491919	78491927	78592614	78592618	78595347	78724485	78724486	78724488	78724493	78724504	78724525	78767140	78767399	78767401	78781704	78781705	78781722	78787809	78798923	78798924	78810112	78820721	78820763	78894756	78894768	78939895	78952802	78952805	78952810	78952812	78952813	78954384	78955769	79016775	79016793	79023906	79139399	79139439	79183622	79183631	79321775	79321810	79321823	79465279	79465283	79618418	79641757	79641775	79666107	79666108	79666109	79666110	79666138	79677989	79702453	79702480	79887980	79924520	79924538	79924548	79935151	79935166	79964492	79964508	79964510	79964522	79968427	79968436	79968440	79968459	79968461	79971619	79971634	79971688	79974365	80038395	80038418	80056764	80057464	80081047	80124209	80124210	80124247	80124261	80124280	80124321	80137149	80140509	80140574	80144645	80144649	80149698	80149699	80149716	80211893	80227157	80228432	80233889	80281348	80281368	80281374	80316878	80346416	80346417	80346418	80346419	80355332	80355337	80355416	80429922	80506417	80562311	80562329	80562686	80562692	80562729	80563055	80563749	80563766	80563768	80563792	80563863	80957944	81070192	81205776	81236131	81237029	81237035	81239244	81358331	81415494	81442195	81522009	81522012	81553629	81553659	81553693	81558646	81558660	81956798	81971391	82056555	82089188	82089203	82089209	82089213	82132629	82132646	82132655	82132658	82311139	82311149	82311160	82561078	82593290	82593314	82665002	82665003	82665005	82813027	82846283	82846284	82851676	82851677	82863020	82863030	82863044	82900146	82900156	83092938	83283343	83559601	83695961	83695963	83695964	83695976	83695983	83695984	83956988	83956995	83957007	83957033	83957036	84241047	84241067	84241069	84314545	84325249	84325298	84342224	84382903	84383074	84523932	84523966	84523980	84524046	84524051	84625100	84625110	84625120	84625130	84625144	84884853	84931214	84974810	84975896	85018294	85026414	85026416	85065177	85065178	85142265	85142281	85142342	85142365	85142376	85167275	85167283	85178561	85233308	85233321	85260460	85318984	85319053	85319073	85368125	85371004	85581564	85581596	85581627	85581659	85584630	85607454	85756023	85758318	85759937	85759944	85759976	85761576	85761599	85761609	85761960	85917695	85917714	85920101	86565418	86565449	86565450	86592746	86592770	86608749	86608763	86608786	86621642	86621652	86744972	86744985	86744998	86756454	86757798	86757812	86757847	86757875	86821278	86821285	86821322	86839833	86999555	87155113	87155124	87155142	87155153	87168563	87168584	87172417	87248936	87256496	87319890	87349192	87352036	87355429	87355442	87453808	87487832	87515125	87515504	87516065	87703929	87703948	88233807	88233823	88239492	88252555	88252601	88252609	88252610	88266298	88384667	88444513	88444584	88446584	88515676	88523548	88649410	88649423	88649435	88650421	88650422	88650434	88696692	88724393	88724842	88727684	88727717	88827504	88830881	88831374	88831473	88831926	88831929	88843230	88843231	88852737	88852753	88852798	88852799	88856607	88856760	88893243	88893255	88925016	89053848	89053856	89100485	89113542	89119213	89119266	89119267	89120656	89137743	89137770	89137779	89483497	89794234	89794272	89797306	89797354	89797368	89797371	89798036	89798148	89798199	89798221	89798226	89804976	89923068	89923073	90025866	90025868	90025885	90498654	90518288	90518546	90518547	90518556	90518559	90518561	90518570	90656514	90729725	91140064	91140096	91676669	91676670	91742298	91758005	91842846	91887064	91893450	91894261	92076137	92076155	92076211	92076213	92482285	92699064	92733001	92733002	92989479	92989487	93031496	93134398	93288808	93411691	93478136	93565228	93786855	93799687	93806501	93806515	93806516	93879598	93942700	93998339	93998356	94041321	94041403	94108819	94108820	94112745	94112837	94149647	94149648	94217238	94225082	94225381	94225395	94235645	94251271	94254260	94373818	94373827	94373830	94373843	94373851	94431144	94560261	94560267	94560290	94560311	94560313	94563652	94575645	94578306	94590250	94590289	94590293	94591022	94631985	94690209	94719461	94719469	94719485	94719490	94725850	94728145	94728183	94755853	94755872	94763047	94763104	94763105	94802860	94802957	94820507	94873124	94923417	94923442	94923457	94981226	95059208	95059211	95121309	95157501	95162936	95520568	95608686	95608698	95608701	95608703	95698474	95698478	95698482	95698517	95954916	96025792	96025809	96100043	96100070	96100082	96100096	96100381	96121091	96121113	96121321	96121322	96142981	96146224	96146243	96146256	96170526	96334827	96369107	96569647	96585247	96585291	96585344	96613202	96726451	96739633	96783742	96787488	96788114	96817154	96817173	96822918	96822927	96822928	96852275	96852278	96852292	96855030	96855975	96859971	96951399	96951458	96951477	96963738	96968973	96972531	97029547	97117855	97154376	97154383	97154417	97154438	97155650	97155659	97155692	97185784	97185786	97185834	97194700	97213707	97325598	97325715	97325719	97325722	97346345	97346352	97346473	97418240	97436640	97436675	97437604	97453147	97501152	97528718	97530616	97537464	97550634	97550650	97550848	97561510	97561537	97571863	97613568	97678728	97678771	97678776	97678806	97678892	97678905	97678943	97678948	97848004	97848006	98047272	98047279	98047280	98047307	98047312	98075580	98075582	98106810	98107000	98127496	98261422	98318854	98330116	98357732	98357739	98357761	98371395	98410655	98478252	98947604	99063051	99063076	99063081	99063083	99253678	99343521	99343537	99343538	99343570	99578290	99578338	99578348	99589591	99617479	99651582	99661066	99661109	99683456	99683922	99761316	99761319	99771630	99771632	99771645	99771674	99782614	99810907	99810918	100343885	100343928	100480351	100480375	100516649	100516650	100614018	100614029	100640569	100640579	100665767	100668890	100668905	100668930	100669200	100750873	100751094	100947189	100947473	100972625	100972652	101086573	101355620	101355637	101605325	101662765	101692087	101716605	101716927	101716950	101716953	101716965	101716972	101716983	101722076	101722110	101722121	102021038	102308717	102375975	102376017	102376022	102376026	102406456	102422985	102428904	102458448	102472561	102472582	102472583	102474538	102474572	102474575	102572544	102754582	102754584	102781333	102840617	102887718	102887723	102887724	102887740	102930868	102932800	103104631	103130757	103159351	103159357	103239412	103239414	103239415	103291595	103355443	103355457	103361814	103361822	103361847	103374393	103393829	103412171	103412319	103412370	103421619	103452319	103452320	103458416	103458433	103458441	103458465	103610817	103610838	103635887	103635889	103635892	103635893	103635899	103915523	103915534	103915541	103941627	103941629	103943906	104010572	104010575	104010586	104010587	104107334	104116306	104116313	104116338	104148382	104161022	104178732	104589711	104950910	104978159	105202058	105226255	105226256	105263950	105264021	105264041	105264042	105264046	105266501	105266528	105619508	105744484	105819881	105819887	105819896	105886111	105987837	106232611	106232621	106232647	106235916	106281682	106281684	106281693	106435292	106616722	106617436	106668183	106675948	106675962	106680004	106748377	106748397	106800426	106800482	106800483	106800485	106800488	106800510	106970380	106970392	106971600	106971617	107169394	107295926	107295935	107323428	107337641	107337684	107461920	107565887	107591543	107664901	107926462	107926482	107926499	107926517	107952179	108010386	108010456	108129494	108140340	108252383	108252411	108336781	108365647	108448791	108775996	108775998	108803074	108977193	108977245	108981502	108981551	108981552	108981553	109058429	109067720	109106647	109106683	109106720	109106732	109106762	109106763	109120156	109120174	109120191	109120200	109184999	109185034	109233318	109233342	109253130	109253152	109295435	109370122	109370164	109387456	109404868	109510008	109526345	109640587	109645865	109645877	109651903	109672274	109672315	109674332	109683843	109684774	109687436	109687444	109706172	109711643	109814561	109841096	109841134	109842054	109842090	109869666	109870940	109871022	109871054	109871055	109871057	109874442	109897086	109897152	109900656	109900658	109903620	109903621	109903622	109903708	109903739	109903818	109903822	109914648	109914675	110155363	110195050	110195093	110377299	110432250	110432267	110443101	110443123	110681260	110681277	110762456	110763319	111028934	111028939	111028950	111049491	111565242	111565243	111565246	111565265	111565272	111660777	111797208	111797210	111797212	111797231	112184597	112184603	112324101	112324102	112324140	112535775	112624000	112632820	112672116	112778914	112778918	112793366	112793367	112950324	112950325	112950327	112950337	112950343	113108368	113312775	113312801	113312808	113312809	113403927	113403937	113426588	113688587	113688616	113688624	113811016	113823916	113824984	113940431	114018060	114018066	114153590	114170645	114170646	114170647	114170648	114170677	114272541	114272600	114292937	114320797	114320798	114320813	114348953	114451347	114451357	114455998	114684376	114684379	114760800	114760810	114784525	114784533	114994638	115183695	115183728	115183736	115281079	115281080	115281115	115281125	115281126	115316596	115341872	115463818	115463819	115463825	115465512	115467392	115467430	115475691	115691597	115691607	115691672	115691709	115699198	115699200	115718555	115718558	115718617	115718620	115718646	115721961	115764002	115947150	115953362	115971154	115971175	116129500	116132184	116132187	116132253	116154617	116185840	116186258	116192393	116192418	116192422	116195303	116195325	116195336	116237386	116237426	116284443	116404092	116696767	116716231	116734800	116734814	116734823	116734833	116734847	116865096	116895810	116941766	117016270	117016292	117022652	117024761	117024767	117081173	117081293	117081331	117132470	117212245	117310514	117354515	117368983	117369002	117377033	117377038	117377066	117444499	117444501	117444523	117444548	117444555	117445195	117445220	117445251	117445300	117446585	117452179	117452182	117452199	117452206	117452209	117452210	117452344	117452883	117452918	117452933	117452957	117453550	117453575	117453586	117453591	117453592	117454161	117454176	117477163	117513044	117513645	117513680	117589757	117589771	117589802	117589813	117589837	117589840	117589843	117594482	117594486	117624614	117934529	117934531	117939875	118333361	118597097	118597101	118700286	118706661	118706691	118982666	119155405	119155407	119155411	119155413	119159088	119159139	119268469	119268496	119268508	119337429	119337495	119337501	119451605	119451644	119451688	119524528	119590673	119607405	119632735	119633260	119633268	119809965	119825313	119835376	119835409	119835429	119916251	119923101	119931827	119932776	119932777	119932780	119932781	120097016	120097034	120179203	120179222	120179232	120179236	120179238	120179245	120179251	120356216	120454388	120454389	120454408	120501983	120635715	120639441	120648432	120648444	121075846	121075856	121075869	121126798	121126809	121178384	121178395	121347560	121347568	121373671	121739402	121835286	121921474	122016095	122016096	122016125	122019124	122019384	122054508	122096713	122115093	122115099	122115104	122115109	122115124	122115135	122197387	122220347	122220360	122220376	122220412	122222769	122325842	122325891	122379155	122379157	122393182	122393183	122479154	122479184	122479190	122481899	122602311	122602319	122602359	122607678	122621639	122621694	122673507	122673543	122676619	122676791	122676800	122958266	122986425	123053366	123053373	123053384	123053402	123175183	123180566	123273762	123273776	123288541	123288568	123288579	123288989	123288997	123309423	123309424	123353649	123353650	123353680	123353763	123353764	123413959	123427182	123427210	123427218	123461337	123464893	123464899	123464922	123472709	123476176	123488523	123688130	123690528	123725102	123725136	123808091	123808093	123810526	123810543	123813718	123947626	124023633	124023643	124053163	124154881	124154892	124154898	124175348	124477102	124489391	124573665	124619309	124625312	124681005	124686130	124686132	124686151	124688461	124688578	124730624	124730656	124823989	124861979	124862000	124862940	124862982	124912010	124912025	124912067	124930348	124930349	124930350	124930351	124931909	124931927	124931956	124932025	124932081	124932121	124932128	124932871	124933202	124972332	124972339	124972346	124972375	124973735	124973740	124974886	124974895	124974896	124974899	125005212	125017740	125071731	125083481	125229752	125311163	125311167	125313883	125313891	125313903	125338905	125374471	125406566	125411664	125650303	125650313	125683181	125683186	125694582	125695655	125722955	125722961	125724175	125947993	125948037	125958905	125958910	126092647	126092676	126092680	126092686	126108342	126110360	126112260	126113167	126113208	126113230	126339170	126339173	126453861	126460324	126464982	126464999	126465074	126471723	126550543	126826066	126830911	126895001	126895003	126895007	126989428	126989481	127223127	127233703	127338739	127338743	127346524	127348237	127348257	127416723	127416736	127416755	127438129	127438138	127447325	127498182	127498195	127538906	127552725	127552757	127552758	127567380	127567422	127617050	127648519	127648574	127648588	127649537	127649543	127649563	127649566	127682964	127903286	127903306	127903335	127926887	127978145	128064743	128088430	128215376	128215396	128249923	128337668	128341277	128347838	128424764	128424792	128735073	128736485	128736492	128737141	128737170	128883673	128883675	128883704	128883706	128883722	128883739	128883741	128883753	128883773	128886075	128886248	128896744	129050068	129054979	129055250	129055580	129055581	129055582	129063040	129063090	129172153	129172166	129305672	129305932	129305938	129306007	129547427	129547428	129547438	129640641	129640674	129640685	130520300	130649355	130702731	130702754	130978708	130978722	131016422	131016423	131030067	131030069	131051617	131051618	131167937	131276639	131276651	131304314	131416875	131416887	131461248	131461288	131461298	131461301	131485767	131485804	131487596	131495840	131495842	131495869	131640331	131640332	131672535	131803707	131803708	131811267	131811369	131826676	131827848	131827880	131827884	131827900	131828113	131828117	131828119	131828122	131829133	131833181	131833182	131833211	131833216	131835183	131835215	131876618	131876636	131876650	131953938	131954221	131954257	131954271	131954286	132052656	132052658	132053333	132053334	132086545	132086560	132092911	132181670	132212045	132212059	132292967	132292974	132292980	132292997	132392781	132505855	132505858	132505883	132525985	132525986	132525989	132525992	132537014	132719307	132719343	132719388	132719406	132719407	132722949	132758619	132791646	132791656	132791679	132792702	132792713	132818412	132818460	132835491	132835501	132835506	132835507	132835509	132835511	132835541	132835547	132835572	132835587	132871744	132925767	132988573	133066188	133066198	133066201	133087937	133087968	133241659	133241673	133241680	133248153	133248171	133521816	133521842	133521843	133521845	133529401	133529405	133529410	133570543	133587724	133598227	133598708	133636605	133644525	133657253	133657267	133657288	133726748	133784498	133784562	133784573	133784582	133784592	133822419	134242883	134288454	134523062	134523135	134523139	134529315	134529316	134530207	134530210	134530215	134530216	134536472	134536484	134537447	134901045	135017315	135017316	135017322	135017355	135211844	135272233	135598562	135639941	135639944	135639988	135659209	135674723	135684825	135687067	135796060	135950270	135950295	136209966	136210004	136354553	136470414	136470429	136470433	136514800	136514822	136514823	136572617	136575558	136584570	136584578	136584594	136593744	136670301	136831300	136921203	137132837	137318582	137331318	137340624	137340679	137340746	137341996	137375291	137506554	137506584	137506598	137541565	137572533	137653071	137660095	137667740	137690357	137692095	137741359	137741372	137898463	137898468	137898493	137996551	138065966	138083006	138097421	138097438	138097440	138104378	138105277	138105282	138250301	138264271	138264274	138266567	138312510	138312523	138312546	138337813	138337841	138337870	138337895	138337900	138337925	138337929	138337950	138337951	138362351	138362352	138381095	138382729	138382731	138468023	138640727	138640806	138640807	138716929	138716951	138717755	138718088	138721492	138721508	138721526	138750277	138750307	138750321	138765354	138790373	138790828	138790879	138801991	138805671	138809833	138809857	138809908	138809935	138859997	139209287	139209298	139407183	139486616	139487323	139490772	139490776	139493230	139493245	139506160	139506778	139530415	139530422	139567963	139572913	139572944	139572955	139575588	139637032	139637837	139637881	139637926	139645160	139672463	139687650	139687660	139780254	139801508	139801568	139801815	139809684	139809740	139809767	139811243	139816121	139816124	139816153	139858208	139887278	139887926	139887927	139889068	139897574	139915682	139915683	139958950	140036884	140037460	140037493	140053176	140053389	140053422	140148426	140218968	140218972	140219058	140250795	140257516	140257517	140398568	140398573	140398576	140398579	140398581	140398585	140398588	140398589	140398599	140787555	140787557	140798879	140801477	140856129	140856131	140856132	140917934	140917940	141184405	141185701	141186428	141328462	141328490	141365999	141431533	141431534	141491569	141491570	141511252	141588823	141711733	141711792	141711801	141719415	141719446	141719470	141768649	141770133	141770681	141770747	141899203	141899223	141900945	141905897	142120685	142125883	142125885	142190199	142190203	142190210	142212136	142212145	142232153	142315621	142483319	142483963	142483965	142651153	142651173	142659438	142659440	142659457	142659462	142737172	142750561	142806594	142806669	142884226	142897089	142897099	142897113	142998160	142998182	142998185	143054900	143054920	143180951	143355696	143358232	143358237	143364200	143364202	143364221	143364222	143424003	143424014	143424025	143584377	143584391	143584399	143799248	143800136	143880318	143880606	143880618	144015073	144015082	144015101	144015114	144045469	144122515	144122837	144122863	144122866	144122870	144151841	144151847	144151877	144214985	144446584	144446585	144446586	144528116	144578222	144775973	144986993	144987307	144987340	145140963	145330814	145332568	145332596	145332650	145336352	145336383	145365540	145365544	145509365	145509375	145509398	145763496	145763500	145998595	146088600	146103391	146112185	146139781	146242743	146242744	146626490	146739182	146748708	146756482	146783672	146783700	146783701	146921313	147090043	147090051	147097559	147150086	147150089	147191352	147201971	147202338	147202339	147221786	147221804	147236778	147291687	147291714	147356553	147356555	147413082	147508233	147508236	147508238	147508262	147508263	147508266	147508291	147565937	147565943	147565973	147566022	147764494	147913738	147913780	147913785	147913799	147975821	148095266	148095299	148095367	148187803	148187893	148276164	148336503	148336517	148336543	148359654	148375789	148383990	148387835	148387842	148388547	148388548	148393033	148439983	148439991	148439994	148442013	148442036	148534671	148609718	148619847	148620807	148714878	148722252	148864554	148864569	148939204	148939206	148939251	148942563	149009962	149011676	149011735	149158098	149176841	149176877	149192384	149323681	149324418	149410602	149455258	149474501	149662183	149662213	149951365	149951559	149951582	149951598	149951630	149998593	149998600	150004105	150004113	150004125	150005481	150079059	150115587	150136764	150136766	150136830	150252945	150252957	150252966	150252984	150253001	150253004	150256507	150256524	150256544	150265952	150299032	150417909	150417927	150417934	150427062	150433937	150433983	150436341	150436344	150500326	150500564	150512715	150512734	150512766	150573826	150573828	150573842	150573855	150573859	150604642	150604687	150680029	150680049	150680052	150680072	150886884	150886939	151081100	151139082	151152468	151152470	151273452	151274310	151279055	151374917	151417252	151417255	151650821	151650895	152034080	152034100	152034102	152045093	152045138	152317432	152317439	152317461	152317463	152410830	152412305	152568123	152568147	152991114	152991121	153003718	153003726	153083530	153083536	153248452	153297262	153297264	153376614	153376619	153457667	153458648	153458681	153458709	153458728	153474166	153474175	153474177	153474198	153503082	153503108	153730281	153730284	153730303	153730371	153744571	153744577	153749639	153749641	153749654	153749661	154001012	154001013	154222957	154222966	154348497	154361582	154361599	154535698	154611685	154611706	154746752	154746776	154747717	154777846	154930373	154950734	155149917	155149927	155149941	156059282	156059289	156067533	156110619	156228712	156228717	156228721	156228792	156228803	156537081	156537089	156537101	156602514	156901990	157407764	157407766	157407790	157555055	157555066	157618011	157618014	157659898	157856570	157883818	157883823	157883829	157883862	158140232	158184995	158184996	158185283	158197484	158197516	158197574	158197582	158220382	158265557	158265572	158265613	158266515	158266539	158397677	158434992	158647980	158800504	158855891	158855900	158908811	158908823	158908858	158908864	158908876	158908890	158908896	158908908	159036120	159036129	159036135	159036155	159036161	159036162	159036167	159047789	159047802	159175032	159175063	159489704	159489712	159513327	159513337	159564608	159564629	159564640	159575039	159575040	159779967	159872062	159907915	160144519	160145829	160378079	160389787	160390427	160433351	160433388	160530887	160555202	160566438	160622472	160872701	160872709	160878578	160878585	160913560	160958288	160958289	160958291	160958292	160998054	160998057	160998096	161010628	161010639	161010648	161010649	161024031	161024048	161024683	161029657	161029661	161029691	161029729	161029730	161262873	161275617	161284278	161284280	161540841	161640216	161645647	161648022	161730935	161752404	161752795	161753148	161753168	161753180	161753186	161878424	161903355	162191647	162191648	162191677	162221136	162221154	162274778	162274789	162274791	162274803	162360635	162360705	162382081	162382097	162525124	162693221	162694205	162794106	162819171	162824118	162824128	162824141	162824145	162827010	162828612	162828689	162828724	162917842	162923838	162930527	163051144	163051147	163051161	163051174	163054447	163054495	163214278	163214281	163214304	163294775	163294782	163294809	163430644	163430685	163489795	163533183	163570865	163570878	163600576	163600608	163787871	163790963	163891035	163891061	163922512	163931692	164035737	164056120	164056125	164079414	164079444	164079459	164133537	164133546	164133558	164133566	164180161	164198826	164198845	164198855	164315118	164315161	164331771	164363792	164414701	164460039	164483087	164498471	164511017	164511019	164518988	164519005	164597879	164597892	164597908	164597921	164736629	164741206	164882269	164977816	164977821	164978266	164978275	165254703	165259734	165561938	165561956	165562363	165805614	165805618	166445918	166476354	166476361	166476369	166476379	166476391	166636217	166636242	166636244	166642956	166646466	166872473	166872567	166893301	166893320	166897450	166902462	166902482	166911145	167058707	167058713	167064022	167065134	167065155	167167188	167167205	167167218	167277613	167277634	167285931	167285935	167325760	167347380	167347384	167347403	167347411	167347420	167347426	167394378	167394384	167461914	167461920	167505532	167508916	167514057	167896472	167896489	168096854	168096887	168274685	168274795	168282228	168282245	168282258	168606470	168797219	168797238	168797256	168808040	168837965	168837974	168844246	168940319	168946252	168946258	169017667	169017686	169017749	169201901	169300984	169305236	169309275	169319473	169394179	169394180	169394210	169394227	169576154	169680390	169680409	169748667	169798290	169798319	169800610	170006507	170123567	170123572	170123591	170476060	170476081	170660646	170892910	170921645	170985030	170994884	171037846	171037875	171037898	171174832	171174844	171174932	171176209	171185523	171185524	171185526	171185553	171185560	171285570	171310220	171337116	171370503	171370526	171370531	171378563	171388057	171507464	171508019	171619993	171620030	171620452	171620492	171620493	171629659	171641549	171645183	171687030	171687035	171687039	171687072	171769071	171946011	172105614	172105630	172211739	172244635	172244646	172291175	172392176	172460624	172460626	172478996	172542803	172561484	172561499	172561504	172561533	172561553	172591645	172591650	172636720	172654831	172654876	172655144	172689310	172696083	172728222	172728273	172735103	172735131	172741636	172768556	172768560	172773977	172778294	172778372	172778400	172778403	172780143	172780153	172780210	172780253	172802631	172802644	172882659	172958620	172958629	173116665	173116688	173184505	173184507	173184511	173211204	173238744	173238754	173238767	173238769	173250890	173250899	173360276	173361010	173364316	173467013	173467019	173467085	173471876	173471928	173474393	173474480	173474492	173519804	173519813	173519816	173519823	173519850	173519857	173551861	173551863	173591303	173595131	173601854	173602211	173602303	173603499	173625816	173887921	174134953	174134972	174134979	174139584	174190706	174190716	174493208	174496825	174497086	174498557	174498560	174498575	174535402	174559380	174559412	174559418	174559423	174559439	174559498	174615556	174616502	174645426	174646063	174646068	174848776	174848800	174885123	174885130	174911979	174911982	174911984	174969036	175065973	175065974	175065979	175065992	175065996	175065998	175066007	175097141	175101254	175116971	175220498	175315683	175315710	175315714	175315760	175315761	175315768	175315775	175327168	175339042	175341633	175341652	175359489	175365002	175365055	175484038	175606108	175606150	175714408	175714413	175714425	175714748	175714765	175714780	175714859	175718241	175718267	175718275	175764457	175838495	175841612	175931171	175993423	176145179	176277560	176283374	176283397	176283438	176283442	176307123	176369952	176369963	176369972	176469433	176507065	176539186	176539200	176539201	176539220	176539229	176639584	176639632	176736894	176882722	176882732	176888560	176909569	176930342	176935195	176959612	176959639	176959641	176980278	176989668	176989684	177004820	177004858	177152347	177152361	177152387	177208456	177208477	177208485	177217980	177217988	177257467	177257482	177257582	177257585	177446819	177450077	177454534	177454544	177456783	177546815	177588760	177588794	177593228	177600217	177615389	177615430	177615926	177663694	177663695	177663849	177663855	177663857	177663887	177663903	177663921	177674958	177674967	177674999	177697351	177705941	177705955	177705958	177707679	177926597	177951001	177951007	177970461	177970462	177970476	177970478	177970507	177973403	177976320	177976346	177976390	178067621	178157120	178157123	178166051	178305871	178305872	178305874	178305887	178314676	178318319	178318343	178319118	178324028	178324055	178466852	178475774	178475787	178475825	178476589	178476606	178561717	178561731	178561757	178577792	178578177	178618285	178618365	178618699	178618721	178619415	178619445	178620195	178621214	178684120	178719118	178719134	178719149	178719150	178719167	178719277	178719280	178728622	178728653	178728660	178728665	178740836	178740850	178775223	178775227	178775236	178798647	178869166	178869192	178869212	178945756	178945761	178945769	179321230	179321231	179321267	179322166	179322169	179334299	179334303	179380318	179380329	179380330	179475174	179481281	179482280	179680220	179680235	179681178	179728279	179755182	179755205	179755209	179959252	179959253	179959264	179959290	179979052	179979055	179982440	179982451	179982693	180023989	180206419	180206446	180206447	180210153	180219985	180248029	180248050	180274134	180274197	180278501	180278514	180374053	180374132	180374153	180374202	180374207	180374216	180374234	180374239	180384620	180384621	180446324	180544769	180614286	180614293	180620707	180620708	180620716	180620786	180620798	180620848	180620851	180620907	180631845	180631852	180640489	180643821	180643886	180669840	180669869	180669928	180669999	180675285	180675286	180675288	180675326	180691950	180692744	180704322	180724805	180805441	180805468	180805546	180805550	180805592	180807457	180807466	180827281	180836121	180836135	180836164	180840424	180846323	180866008	180866034	180866066	180866071	180866092	180886735	180904576	180988789	180988809	180988816	181047497	181066350	181074249	181126853	181127113	181130271	181130491	181130630	181282125	181282152	181311857	181317026	181317028	181321767	181349489	181349507	181352617	181352623	181353873	181507074	181507075	181508692	181509125	181533276	181533305	181645397	181694119	181694138	181694161	181777999	181778010	181778552	181778604	181778609	181778709	181836310	181836321	181836336	181917158	182017314	182097684	182097689	182097718	182107785	182107810	182327078	182581276	182581291	182607751	182626551	182714546	182763966	182929075	182943438	182948332	182988381	182988424	182991983	182992052	183021479	183097785	183097809	183129156	183129165	183150494	183161129	183177103	183275227	183359992	183360003	183383780	183445307	183445315	183445349	183479773	183481595	183482376	183482386	183482387	183482389	183522263	183522274	183522280	183535248	183535317	183682952	183685346	183738473	183738479	183758556	183783697	183783743	183835946	183835956	183836020	184178794	184183543	184183573	184206449	184206468	184206470	184214270	184214276	184214341	184293260	184309727	184342390	184342412	184369860	184465541	184478734	184500701	184500718	184500731	184500732	184500737	184500748	184572758	184572760	184580570	184580590	184580603	184598749	184598816	184598830	184640879	184640909	184689906	184689936	184689944	184691040	184721649	184721651	184721670	184721679	184755504	184778937	184778944	184841020	184841023	184841026	184841034	184854616	185008662	185018415	185040060	185062974	185063463	185063489	185063535	185083661	185193912	185193917	185193946	185203201	185280885	185280905	185309329	185309354	185309362	185309371	185334162	185334164	185334166	185334182	185346378	185346383	185351194	185408661	185408664	185408668	185408764	185408819	185413811	185414762	185414776	185421510	185498043	185498073	185549915	185549922	185549950	185549975	185549976	185592704	185592713	185592728	185592769	185592791	185607682	185607700	185626490	185648276	185650840	185654596	185657067	185657076	185715490	185715495	185715524	185715814	185779526	185819431	185839833	185839835	185839836	185839852	185851134	185851168	185851202	186226175	186322974	186432257	186432261	186432277	186432278	186497810	186506059	186506101	186513897	186513912	186546435	186551671	186593216	186664541	186664550	186665393	186665394	186665458	186665467	186665547	186665548	186689702	186689736	186689737	186768136	186768145	186896796	186896818	186933988	186949725	186950360	186950367	186950409	187006721	187006805	187080828	187133244	187196992	187197225	187197272	187197274	187232412	187232421	187261842	187261864	187261871	187261895	187394017	187394042	187412952	187416108	187431413	187433909	187443847	187443881	187443882	187443883	187443916	187443929	187446472	187450233	187450235	187450271	187452752	187452754	187452782	187452786	187469747	187469802	187470084	187611012	187755155	187846252	187846265	187846532	187884225	187884749	187938016	187938017	187938759	187974170	188053227	188053272	188053278	188053317	188053323	188126835	188126856	188161763	188181948	188187535	188187640	188187650	188187673	188215901	188216647	188343337	188418493	188418498	188418519	188421747	188421786	188442599	188451673	188451682	188708698	188886734	188889434	188889444	188922580	188922586	188922609	188957509	188957593	188957595	188957596	188957597	188961583	188968814	188988083	188988116	188988138	188988158	188996665	189176158	189176166	189177969	189178018	189185746	189229511	189229558	189411127	189544930	189544953	189544961	189545038	189600068	189600128	189600176	189605371	189606997	189616130	189616162	189622270	189624229	189624232	189624233	189624253	189646585	189654331	189654333	189664533	189665379	189665380	189791899	189800076	189815255	189815272	189963871	189980499	189980598	190056386	190056387	190226213	190226218	190226233	190226235	190226262	190241990	190273746	190273778	190273800	190341320	190341333	190391543	190399380	190405570	190426718	190563489	190563574	190568182	190577264	190581551	190581573	190610450	190612628	190612678	190612700	190618408	190689188	190697686	190790817	190790866	190871912	190871948	190871960	190901863	190901864	190901865	190901867	190901911	190903865	190903957	190909505	190909520	190932607	190932625	190940062	190940084	190940518	190947841	190973991	191031633	191031635	191031636	191031641	191039988	191059533	191063052	191076811	191076854	191085831	191085910	191170915	191196242	191196245	191197025	191424159	191424165	191424182	191424191	191424287	191541521	191552573	191553019	191556089	191556100	191556111	191556126	191556127	191575894	191575901	191619513	191619532	191619541	191648352	191648363	191648364	191759364	191759371	191767428	191808818	191808916	222014	222015	236128	245526	248710	248718	256025	257288	321509	321511	332992	655503	655504	945694	967170	967173	1054688	1054725	1054730	1054733	1054782	1074893	1701116	1701169	1758840	1786898	2004717	2006827	2006917	2006922	2007550	2007602	2007607	2008704	2053524	2118809	2135998	2176547	2176552	2200299	2200301	2219858	2219889	2219901	2238661	2238686	2238755	2289806	2289810	2289839	2301804	2301809	2408441	2408471	2441058	2441059	2441110	2442291	2464760	2464765	2464785	2593201	2593216	2667404	2667412	2670660	2670679	2678007	2678008	2678009	2678010	2679459	2679460	2778504	2778506	2785386	2785387	2785443	2803705	2809720	2822491	2824543	2824739	2824847	2824866	2825133	2825162	2825179	2825501	2833411	2833426	2858774	2904973	2904995	2988125	2988127	3115234	3115250	3115266	3132548	3132549	3220075	3220084	3220247	3220262	3220412	3267581	3269004	3284363	3284367	3284376	3284457	3284460	3284696	3284808	3284815	3284826	3284915	3317193	3317232	3317243	3432168	3446006	3773878	3796533	3822782	3948849	3948882	3948885	3948916	4125689	4125694	4125703	4126023	4423912	4423919	4541141	4545588	4564254	4564281	4582016	4582030	4596962	4596993	4596994	4678395	4715215	4715234	4715249	4720586	4720595	4720607	4720612	4720715	4720769	4973083	4973098	5146079	5146124	5149058	5149076	5174795	5174806	5174821	5223862	5304713	5458456	5548134	5570270	5570280	5570297	5625447	5625453	5625476	5625484	5625491	5728059	5728091	5828142	5882636	5898447	5898459	5898546	5898700	5937433	5937449	5937469	5937493	6031369	6031384	6031408	6031426	6031440	6031443	6180841	6222943	6222956	6222992	6292876	6293085	6293093	6316781	6316806	6343966	6344392	6344451	6344467	6344482	6345011	6345019	6345037	6345040	6345048	6345063	6355607	6355610	6355631	6499670	6500414	6500455	6501272	6606016	6746960	6964675	6964682	6983772	7073741	7186380	7186386	7186415	7189360	7201255	7201288	7237404	7262735	7262755	7262760	7404598	7404599	7404600	7404630	7447783	7473436	7473437	7826852	7826901	7971931	8127980	8196925	8409692	8409703	8409789	8409812	8409821	8409827	8409832	8411724	8900839	8938007	9059989	9076973	9261040	9261041	9300189	9300217	9313655	9313697	9765201	9782028	9798080	9798083	9798085	9808970	9808973	9808989	10013253	10268806	10268808	10329948	10333729	10369101	10433808	10621120	10621121	10621147	10643228	10683253	10747267	10747280	10902580	11095888	11193210	11193261	11193263	11193291	11299680	11418333	11431848	11612479	11612493	11612500	11643125	11647807	11692261	11770664	11971005	11971017	11971036	12076084	12076091	12084616	12122773	12143972	12459457	12459458	12514957	12632849	12632884	12632896	12635946	12637589	12647129	12648693	12679041	12679042	12794188	13219943	13225146	13417388	13516849	13520415	13617854	14926480	14926509	15054816	15054853	15067057	15076439	15241295	15462958	15462966	15557561	15594717	15596784	15596797	15727579	15727605	16051691	16289382	16636443	16885254	16885259	16885284	16885300	16885305	16979134	16979141	16979160	17126239	17126259	17235166	17372660	17783631	17790121	17920728	17920781	18422436	18422459	18747375	19178084	19480368	19955464	19955493	19955498	20111121	20111122	20199723	20426816	20426818	20426826	20777539	20822264	20822268	20995380	20995403	21039819	21140078	21140081	21150265	21150266	21251301	21278214	21278215	21278227	21278240	21278247	21346284	21418664	21418666	21418668	21418731	21418740	21418751	21439116	21441350	21441351	21441382	21441434	21474615	21474617	21474647	21497853	21534624	21855760	21855782	21855795	21855810	22171667	22193346	22193366	22196416	22202515	22202516	22319856	22320130	22342222	22880064	22964274	22964277	22964288	23635515	23635529	23635538	23635544	23635549	24115510	24115532	24620854	24620876	24643287	24643301	24643310	24699698	24768977	24768979	24929346	24929359	25047694	25296303	25342753	25342765	25342776	25420122	25424095	25424096	25424121	25472064	25472074	25472089	25472097	25472109	26021555	26135158	26135180	26144225	26504274	26642571	26643562	26822353	27025749	27879670	27879676	27879713	27931235	28139769	28156802	28156833	28190549	28190556	28190572	28206529	28206531	28206532	28206535	28206536	28300018	28300058	28322234	28322248	28460020	28460040	28460044	28578092	28648201	28648210	28648231	28921710	28921718	28922132	28922141	29058358	29058360	29058372	29058380	29058398	29194651	29196692	29196732	29313113	29515257	29871977	29914124	30239867	30239904	30239910	30308968	30341704	30438098	30438110	30706830	30729174	30729182	30914272	31034541	31034546	31034557	31034583	31034596	31034597	31034609	31034618	31034629	31034642	31034656	31034663	31035125	31035169	31035171	31035172	31035177	31035293	31035307	31035308	31115976	31115980	31189255	31189292	31307959	31381137	31381163	31565403	31565436	31565437	31674752	31685562	31685597	31931051	31931109	31931130	31940461	31962333	31970391	32108686	32121497	32127300	32143898	32143914	32362160	32448751	32448777	32469783	32569953	32721352	32721374	32745782	33077503	33174957	33178533	33191558	33394936	33394958	33394981	33481947	33481950	33481952	33481959	33481966	33481985	33494341	33517961	33548037	33550153	33550154	33807130	33807166	33867605	33867688	33867712	33870883	33870896	33870900	33870910	33870916	33884765	33884769	33884808	34054416	34054435	34144029	34144050	34149098	34150356	34308298	34319311	34391403	34588539	34697822	34697847	34707762	34707772	34708067	34708083	34708095	34811864	35083549	35168610	35168658	35168678	35168691	35169229	35214189	35214190	35214205	35340862	35340867	35598051	35607287	35607298	35607329	35817849	35817853	35940802	35940834	35940843	35989578	36173658	36173659	36309583	36309595	36309614	36324083	36324504	36396441	36396443	36449886	36644639	36644661	36653785	36657371	36657433	36657436	36657437	36667927	36667949	37576014	38203203	38329615	38329622	38349087	38407938	38411469	38416628	38444907	38453888	38503344	38503356	38503368	38528813	38528824	38528830	38533409	38533417	38533424	38535516	38537097	38563531	38564651	38564680	38565517	38777965	38777981	38777998	38778022	38778029	38778063	38778067	38783313	38783523	38937979	38938015	38976305	39023025	39023029	39023038	39035366	39035367	39041852	39042156	39042162	39068731	39111395	39111460	39111472	39359267	39684992	39732835	39732839	39810424	39813050	39828868	39937136	39937139	39937189	39963425	39963452	39963472	39963497	39967172	39967173	39967219	39967228	39985794	40052062	40052071	40052075	40188044	40254405	40256662	40291862	40291885	40292221	40450578	40483990	40484007	40495189	40495190	40495202	40571414	40571426	40722134	40742266	40850317	40850773	40850774	40951470	40961455	40961471	40961490	41027943	41136401	41136434	41136473	41723252	42029285	42029296	42217358	42587641	42741043	42741473	42807422	42807444	42807448	43021001	43110198	43363814	43363851	43363859	43363862	43363873	43422981	43533130	43728196	43885836	43891997	43892023	43892313	43892330	43892336	43899543	43914281	43914288	43914304	43926652	43970606	43970757	43970769	43970795	43970804	43970818	43971211	43971212	43971213	43997575	44002697	44027833	44027850	44166843	44186010	44186210	44186232	44217859	44217893	44217898	44458748	44460280	44460308	44460309	44460310	44460316	44506585	44528402	44529008	44556600	44556645	44659887	44701632	44701633	44701653	44714477	44737840	44834981	44834990	44933936	44933937	44981893	44981903	45009383	45009409	45009423	45136756	45263338	45263349	45280252	45280289	45280293	45307263	45307275	45435170	45435198	45531100	45531101	45531102	45531104	45531105	45665026	45742598	45749777	45753400	45753415	45853161	45910348	45910350	45945593	45945609	45945622	45945636	45960891	45971424	45981591	45987890	45987929	45989212	45989269	45989672	45989756	46025571	46077665	46083855	46083878	46374202	46374216	46374240	46545270	46545274	46732085	46758753	46848897	46894846	46990725	46990797	46993149	47164972	47242842	47242843	47242844	47242916	47285656	47285661	47285662	47285664	47285666	47285670	47285672	47285686	47312585	47312616	47582710	47625127	47639476	47639483	47658609	47666069	47666104	47672438	47707474	47707482	47707586	47713666	47716273	47716293	47804421	47804457	47851086	47851087	47924717	47924735	47924751	47930456	48011991	48012018	48092880	48152231	48231847	48231859	48309587	48329252	48343257	48343313	48463872	48463904	48484651	48484660	48484665	48598334	48769694	48769695	48769696	48769698	48784410	48870192	48983747	49202627	49221559	49433962	49435635	49437076	49437084	49457855	49569813	49569823	49578986	49640141	49662790	49662792	49662799	49662800	49662801	49662814	49662820	49662826	49728979	49728990	49843750	49843755	49843758	49843764	49887479	49922485	49922486	49922492	49922520	49950989	50030352	50098015	50098286	50111641	50111651	50353951	50565479	50565951	50795886	50894866	50937123	50977707	51262725	51273812	51761641	51761651	51761652	51855264	51956914	51957777	51957798	51969208	51971432	51971433	51971446	51971454	51987323	52020149	52045221	52065934	52065952	52066004	52066008	52083597	52088856	52118028	52178024	52190439	52190749	52190756	52696967	52849027	52856671	52856676	52856693	52856721	52922206	52922208	53150663	53150670	53150673	53316663	53368781	53370328	53450033	53450055	53591317	53598581	53598584	53598598	53695919	53953119	53953121	53953122	53953240	53953241	53963998	53964204	53971804	53980171	54005542	54011620	54120062	54122115	54328846	54339240	54345527	54345625	54354701	54354718	54354774	54354782	54354803	54354811	54356110	54398862	54477409	54480864	54480890	54520027	54520063	54607478	54607479	54607515	54831555	54839870	54839871	54851045	54851202	54907723	54907734	54907752	54909875	54923113	54923117	54923134	55027861	55070871	55102520	55102538	55153329	55153396	55153400	55216277	55356899	55356912	55364203	55364256	55365477	55438065	55438082	55880434	55880435	55880444	55880448	55880450	55881125	55881146	56050578	56140830	56142632	56156929	56156930	56224838	56225807	56229602	56229667	56289070	56289085	56289087	56300946	56300964	56301643	56301652	56327559	56328408	56328512	56335012	56335025	56335034	56356793	56383110	56383158	56389772	56389802	56408439	56408450	56408452	56408459	56408502	56423737	56423770	56423781	56423789	56425253	56478364	56478393	56516154	56542523	56565481	56565932	56565964	56566010	56587125	56601352	56601353	56601357	56601358	56601366	56601389	56601468	56627554	56752452	56827960	56828002	56862581	56879668	56882641	56891888	56891906	56897198	56899302	56899563	56910704	56922753	56922800	56926248	56926258	56926261	57044460	57044465	57044498	57044534	57093827	57093830	57093839	57138551	57138574	57151720	57151741	57233928	57233944	57233946	57233964	57233966	57273817	57273834	57302936	57302938	57339066	57387970	57387983	57387991	57387999	57388018	57439476	57439483	57439487	57439490	57439492	57439494	57439495	57439497	57439501	57439502	57439508	57439517	57439521	57474008	57474011	57474020	57474022	57474070	57474073	57475450	57476546	57524798	57613737	57613743	57767731	57838254	57908432	57915425	57915446	57955579	57955616	57955617	57993529	57993591	57993622	57993624	58005224	58074206	58078915	58078932	58078947	58078950	58079018	58079192	58136693	58182282	58182311	58186617	58187639	58187667	58187697	58187745	58274886	58274941	58274956	58277088	58277089	58277097	58277114	58295215	58296779	58298150	58337219	58368052	58382642	58382645	58385823	58449739	58456980	58459568	58469223	58476350	58476351	58476365	58518636	58518660	58518661	58567725	58567735	58570837	58572300	58572302	58572335	58589981	58629395	58629433	58636063	58636066	58636093	58636143	58636149	58641109	58691511	58719784	58719792	58734969	58734971	58735007	58735979	58735985	58735986	58736064	58736087	58736654	58768697	58768698	58768742	58799627	58799628	58799662	58805329	58859516	58957799	58957854	58957873	58957874	58957875	58957890	58958300	58958302	58958344	58958347	58958380	58962603	58962605	58964835	58964904	58969978	58976509	58976585	58976587	58976605	59000013	59000018	59000021	59076395	59076468	59090224	59094402	59094520	59153481	59269708	59269709	59269710	59269776	59269827	59271045	59271049	59275763	59275766	59275796	59277378	59277439	59329686	59329687	59359603	59359661	59443796	59443816	59444488	59640559	59779452	60268414	60268415	60268428	60268444	60389899	60389900	60390021	60390022	60393865	60393895	60395868	60440391	60444453	60444477	60452474	60452515	60452516	60452517	60582193	60582267	60701140	60701177	60711052	60739844	60739907	60739918	60739943	60740057	60740066	60740079	60763339	60765150	60765152	60765191	60773401	60773411	60773429	60773438	60773443	60777386	60777563	60784787	60784826	60919652	60919674	60919733	60919736	61109643	61187763	61187774	61187848	61189863	61195137	61195157	61215155	61215156	61215159	61415312	61463272	61463288	61463314	61800367	61926980	61926982	61926983	61926997	61946000	62090259	62090269	62092098	62281719	62325056	62343619	62351103	62351113	62381308	62416858	62540591	62540597	62610711	62728787	62729892	62729919	62729939	62737957	62780365	62809908	62809910	62810634	62815552	62815554	62815595	62887014	62895000	62895001	62907256	62910528	62910561	62910587	62910588	62910591	62913237	62926816	62926826	62926831	63150318	63150320	63156748	63156752	63161121	63161127	63161214	63161217	63376635	63377912	63380014	63394414	63394425	63394432	63394475	63394480	63421716	63422120	63422180	63423291	63423293	63423294	63423300	63423301	63427152	63436274	63523564	63523584	63523607	63529206	63529207	63529208	63561186	63562021	63567323	63567340	63588156	63588182	63592323	63592354	63593708	63606031	63606382	63655663	63655671	63655686	63655696	63709863	63709876	63709882	63974174	64033374	64033376	64033377	64033379	64033404	64074991	64075027	64085571	64085590	64085598	64095166	64095173	64212475	64212500	64212504	64241178	64241179	64241191	64241218	64390652	64390653	64509107	64510296	64585824	64823458	64826658	64826663	64828370	64832581	64852388	64869489	64905529	64989589	65030894	65030898	65031025	65031034	65031067	65031098	65032691	65032692	65032693	65038133	65038134	65038138	65052991	65069285	65069599	65149162	65153711	65153732	65234969	65496867	65569813	65570505	65570507	65571474	65610992	65651458	65693556	65693557	65693558	65701950	65731836	65741665	65749120	65775387	65798590	65798607	65918175	65989125	65989136	65989202	66050388	66050414	66050462	66067387	66067443	66083257	66083260	66083869	66271083	66271086	66271973	66272012	66303399	66303489	66397509	66397510	66397543	66407421	66407436	66409716	66409818	66459961	66462337	66462341	66469477	66469517	66469570	66473662	66599884	66606315	66653089	66761988	66761992	66764142	66764147	66764151	66764338	66764339	66765350	66765357	66816548	66816551	66816563	66816573	66830654	66830656	66830658	66830674	66830685	66858829	66883838	66885372	67053808	67053830	67145467	67145508	67145527	67181893	67281869	67281893	67295866	67295884	67295957	67304874	67319625	67376962	67376964	67376978	67394189	67394342	67394380	67422012	67422020	67422034	67422035	67428321	67489814	67489818	67546551	67551634	67783766	67784448	67784547	68028528	68292696	68292701	68292702	68387213	68387215	68574208	68574230	68574231	68602235	68602240	68602272	68602283	68602290	68602291	68623595	68634410	68634701	68636904	68636932	68636955	68655678	68663791	68663815	68663816	68665441	68665457	68665464	68665466	68709496	68747229	68833561	68833582	68833602	68928337	68928378	69083147	69212887	69212955	69212962	69287461	69287463	69287502	69287558	69287566	69323384	69323415	69399069	69399079	69399103	69588553	69588581	69588600	69606374	69606385	69606386	69606387	69606388	69606390	69633138	69633163	69675549	69675553	69675711	69675719	69819694	69819697	69819738	69825082	69837858	69837868	69875727	69875745	69904256	69925168	69925176	70363630	70363644	70363899	70402634	70431632	70469391	70469473	70596448	70808941	70808962	70831493	71035362	71035372	71143059	71148048	71181951	71181998	71224540	71224550	71238038	71238047	71284962	71293697	71295222	71300878	71300885	71300901	71355740	71355741	71355773	71373935	71373963	71387160	71388003	71388015	71429536	71463088	71517093	71574963	71602378	71602420	71603053	71606712	71608677	71615297	71650585	71665018	71696324	71696326	71696344	71704258	71704306	71708044	71708047	71733151	71733160	71733212	71733221	71798670	71798684	71798685	71798688	71824952	71824964	71895641	71895698	71895703	71895739	71895879	71897305	71897312	71897315	71897317	71897321	71897341	71897366	71897368	71897371	71897373	71940263	71940273	71963406	71963407	72024976	72155375	72155385	72155414	72155442	72155457	72244393	72244412	72244426	72245949	72245969	72245978	72245996	72443448	72453049	72453052	72453057	72453059	72609728	72609729	72615387	72618466	72618850	72739237	72745443	72770369	72772035	72772091	72772098	72821651	72824112	72826566	72837718	72837719	72837724	72857338	72857341	72857354	72857364	72857386	72857403	72857409	72857412	72857423	72858974	72858978	72876458	72877754	72877766	72877817	72877860	72917839	72917870	72917887	72938524	72939171	72939200	72940878	72940879	72940885	72940886	72940984	72941000	72948421	72992009	72998224	72998225	72998262	72998294	73000299	73016874	73095549	73158318	73309364	73309376	73405808	73405809	73741692	73741732	73741772	73741773	73964553	73964555	74122149	74129725	74176769	74181422	74191833	74192040	74194738	74194767	74194768	74197023	74197116	74197124	74197265	74263580	74263585	74295024	74295061	74460734	74460770	74464114	74464598	74614267	74696433	74726469	74726557	74889848	74896459	74896473	74917119	74917122	74923447	74926056	74926095	74926103	74926118	74926127	74926147	74926306	74929268	74929303	74929310	74929312	74930916	74930917	74936504	74936505	74936506	74937501	74939775	74939776	74939777	74939778	74984973	74989279	74994029	74995099	74995123	74995151	74996272	75025095	75025119	75305671	75305701	75385153	75385297	75385309	75385327	75385351	75385363	75398135	75419232	75420971	75420994	75421502	75421544	75423637	75423790	75431462	75432625	75492781	75550584	75550605	75579945	75639554	75717168	75717169	75717186	75717736	75717762	75717784	75745487	75745665	75745688	75748335	75748358	75780337	75783356	75789470	75801846	75801915	75801943	75805024	75805098	75805150	75805157	75832896	75832924	75832930	75832942	75837739	75837824	75837940	75860363	75860373	75860388	75860397	75901486	75901496	75901550	75901557	75901571	75933143	75933206	75936309	75936323	76082512	76151041	76351966	76372086	76372120	76378715	76378718	76423141	76423147	76423148	76458053	76458076	76458077	76490141	76490228	76494894	76494929	76548690	76548695	76548696	76548710	76548731	76548735	76573289	76573322	76575964	76575967	76578510	76578517	76602761	76635142	76720781	76720799	76939729	76942323	76942388	76942425	76961992	76962017	76984165	77001942	77001981	77024866	77024867	77027397	77027513	77037806	77037807	77037868	77145597	77209648	77209652	77209834	77209863	77209865	77209872	77209889	77209892	77209927	77209930	77213264	77225043	77228083	77234184	77234325	77234326	77240288	77240641	77344035	77366771	77455298	77462533	77462548	77518692	77520167	77520193	77566221	77566222	77566223	77566248	77674395	77692347	77692348	77741485	77768098	77768106	77790097	77826118	77833024	77833046	77833052	77909062	77909099	77944814	77952046	77952050	77952064	78056958	78134238	78241760	78326986	78326998	78371062	78386494	78387631	78387632	78387633	78403617	78405062	78405113	78575039	78613295	78613324	78621852	78621878	78637880	78637882	78637914	78641450	78642111	78690659	78690667	78690671	78723826	78789028	78927876	78927897	78968835	78968837	79083390	79083399	79085798	79117001	79117004	79117020	79117042	79159771	79159773	79343230	79349207	79349281	79506720	79548934	79552038	79552121	79577927	79622140	79685101	79714079	79714689	79885068	79885073	79885106	79885119	79931122	79931161	79958235	79977965	79978616	79978819	79984795	79984817	79989269	80064192	80064193	80065842	80134970	80221394	80221411	80221474	80223225	80233421	80233422	80233462	80243887	80245995	80275686	80275696	80322000	80322009	80335998	80335999	80336036	80336037	80336211	80336212	80336270	80414683	80424067	80463469	80463496	80464090	80464108	80503755	80503761	80503762	80503763	80504063	80509590	80509614	80509618	80521199	80522978	80564485	80625541	80625699	80666709	80694140	80694155	80694182	80694186	80694216	80694242	80694244	80694632	80694643	80694648	80694667	80715031	80715048	80715936	80716825	80716830	80726278	80726279	80726304	80770454	80770456	80792636	80827667	80828749	80917596	80918651	80918653	80967695	80967697	80974890	80976367	80976442	80979089	80980346	80986035	80988938	80988945	80988955	80995245	81194973	81195045	81212502	81212514	81212537	81212546	81213046	81218479	81269667	81350175	81350193	81351240	81381170	81387884	81388882	81401447	81488293	81488365	81488377	81505550	81512861	81637155	81721364	81744559	81744569	81744592	81800278	81838489	82152266	82152290	82152298	82154668	82159973	82159996	82160005	82160035	82161317	82161573	82161688	82184174	82184175	82185303	82197139	82324201	82324202	82324204	82324208	82324209	82324210	82333560	82333595	82333596	82341736	82399971	82399977	82400014	82402558	82402559	82422399	82422432	82499500	82503566	82503637	82503678	82508408	82508409	82508410	82508411	82525242	82537782	82537806	82543663	82574468	82574472	82574495	82574520	82574536	82574548	82574550	82574573	82574926	82574932	82574938	82575452	82575466	82575494	82575499	82575581	82580061	82603187	82619396	82621783	82621834	82656714	82657786	82715835	82719602	82779256	82785010	82785023	82886887	83092728	83092751	83171181	83244338	83244346	83244357	83244358	83249947	83317913	83318823	83318832	83324163	83324164	83341964	83347430	83347451	83347466	83348314	83348326	83386644	83386670	83386795	83387793	83390684	83390713	83442347	83445382	83446557	83557302	83606116	83643606	83643661	83643677	83746930	83760147	83760162	83760164	83768470	83768471	83812025	83812033	83812046	83851076	83854280	83858317	83863173	83863209	83863214	83863215	83863216	83878938	83920338	83920343	83920351	83958262	83958274	83963469	83963484	83970996	83971024	83971030	83973506	84010521	84044542	84044563	84110678	84110705	84110717	84164286	84164295	84164352	84164355	84164382	84164465	84164466	84164468	84164469	84164490	84276144	84277078	84279123	84281217	84286452	84290041	84309839	84309918	84368839	84374928	84451203	84498965	84614954	84614962	84645939	84645952	84682070	84682166	84775044	84775731	84775745	84937067	84937088	84948560	84955835	84955836	84964079	84964136	84984498	85005012	85005014	85023255	85023262	85023272	85023277	85023282	85023286	85060848	85060877	85080321	85080327	85152491	85153163	85153512	85153522	85153543	85153547	85153556	85163443	85163487	85163497	85163498	85212450	85242172	85242173	85242183	85242193	85242285	85242286	85242287	85242861	85242868	85242934	85259398	85259418	85259422	85352827	85371105	85371122	85376704	85376707	85414347	85414348	85460846	85460872	85461627	85461631	85488954	85488968	85488981	85488999	85510688	85511524	85511546	85511573	85511610	85511611	85511638	85511641	85516031	85523685	85523722	85523726	85523728	85523731	85524551	85524597	85531329	85536578	85536602	85538042	85551441	85564393	85564395	85564698	85594533	85599019	85600317	85666754	85673302	85673331	85673338	85682114	85697738	85700965	85700966	85701640	85724090	85724246	85725565	85725566	85878537	85878700	85878708	85973351	85973365	85974539	85974540	85974613	85974622	85974650	85988066	85988089	86016959	86031058	86067973	86068310	86070926	86078414	86079729	86080854	86080857	86106876	86106895	86108037	86111428	86115674	86115739	86115752	86116049	86116062	86116144	86187899	86257231	86443491	86443530	86453825	86454639	86454646	86454668	86454670	86455431	86455435	86455520	86458411	86458413	86569910	86569931	86590321	86620979	86620998	86624969	86628111	86658030	86658057	86658059	86658098	86658144	86712594	86712621	86712679	86819307	86819397	86820879	86853403	86860175	86884272	87072150	87072171	87169600	87189131	87189150	87360722	87365128	87410607	87489648	87580535	87580596	87581167	87581252	87636542	87739401	87819220	87859452	87933866	87933870	87933883	87976831	88129994	88130103	88163056	88170038	88181705	88183432	88183434	88183440	88208990	88208996	88209082	88230209	88329496	88331486	88439178	88447216	88447217	88447218	88447219	88447220	88460247	88564621	88564623	88632018	88643633	88956275	88956307	88956341	88956344	88956348	89272081	89272082	89272099	89298122	89298249	89298258	89353327	89602626	89602644	89660993	89661021	89735812	89750967	89786361	89807943	89807952	89807981	89855154	89855192	89855199	89958640	89958658	89958689	89966793	89973882	89992040	89992891	90021083	90021092	90021094	90021096	90091699	90091705	90109102	90109146	90109147	90114216	90123687	90128735	90137478	90137481	90139213	90151227	90249013	90249114	90249124	90317043	90317061	90341237	90341244	90341269	90341325	90369901	90453105	90453110	90482671	90482677	90484566	90484581	90484583	90484600	90524433	90585287	90604554	90604556	90604565	90683469	90683515	90693844	90722319	90910145	90910147	90976260	90976271	90976288	90976315	91026223	91026237	91026308	91029280	91029284	91029286	91031894	91074886	91088738	91199290	91270706	91270729	91292048	91409156	91415238	91428425	91468092	91468110	91503457	91509718	91677252	91677253	91677256	91677257	91677320	91680277	91869417	91869502	91869946	91908489	91908494	91908504	91915557	91915562	91915593	92069943	92160790	92160792	92160836	92160898	92162404	92162438	92177266	92236193	92236207	92236227	92236239	92308483	92389058	92407280	92472746	92537743	92537770	92617875	92731154	92731156	92732830	92732836	92735618	92735624	92755611	92806995	92926798	92926799	92938697	92938709	93044352	93044377	93044402	93047466	93137695	93148729	93154871	93155288	93156936	93161237	93231921	93233496	93244384	93244539	93244540	93244543	93251188	93251218	93251222	93252414	93256965	93392214	93398159	93403428	93403660	93421887	93421916	93422276	93422335	93422630	93422775	93465488	93465490	93465545	93465555	93465571	93467664	93467668	93467704	93475345	93477706	93477707	93477730	93481767	93481777	93481806	93490639	93490692	93491405	93492060	93492855	93492856	93492871	93492902	93492907	93496419	93502196	93502733	93509997	93510003	93510004	93510016	93513774	93546291	93546300	93546373	93546374	93635677	93635768	93635796	93650828	93652714	93652715	93652813	93654869	93661255	93681760	93683564	93686926	93686935	93686951	93723529	93723607	93734359	93739039	93739052	93739055	93953235	93999858	94017246	94033909	94033951	94048244	94048265	94048268	94048299	94048320	94214285	94214286	94214309	94238814	94361382	94489138	94489218	94489741	94489742	94502393	94502410	94502447	94502464	94503817	94506347	94515054	94649211	94716743	94719294	94723809	94723887	94723889	94789407	94789425	94810802	94810810	94810880	94810910	94867639	94874956	94875014	94884889	94891547	94895780	94895785	94895818	94895819	95003316	95003317	95042818	95059972	95149363	95183874	95184423	95184425	95185607	95185613	95185617	95185645	95185715	95187240	95187291	95187292	95187293	95215033	95217150	95249982	95250011	95250012	95253725	95256868	95294095	95298098	95298101	95298117	95456611	95456633	95456807	95456842	95458208	95458240	95458257	95458661	95526230	95561615	95707466	95711313	95711367	95711370	95711378	95918523	95970598	95985190	95985204	96061932	96061933	96061935	96062000	96062012	96062029	96063850	96078247	96078587	96078592	96096644	96107776	96111487	96162389	96184575	96184811	96219185	96253276	96253316	96253317	96254520	96272122	96453643	96458336	96458337	96458338	96501981	96501986	96502002	96502015	96502047	96502072	96588402	96588448	96588471	96588473	96588475	96588476	96603087	96603103	96776330	96776354	96871528	96871529	96871621	96871622	96875771	96875785	97098398	97099935	97099944	97100533	97109850	97109864	97109896	97170864	97170867	97170868	97189543	97189544	97189570	97189583	97235578	97281799	97281805	97281806	97281810	97321193	97321199	97321265	97431843	97432792	97432813	97442978	97446827	97446835	97534312	97635297	97635408	97683374	97683396	97699338	97699350	97737465	97737473	97737474	97737486	97737498	97826885	97828998	97829009	97845175	97941363	97970068	97975510	98035447	98035449	98035451	98042565	98089011	98089012	98089013	98092117	98096303	98145077	98145084	98161659	98162223	98168438	98170431	98211750	98214750	98274743	98298344	98417837	98418607	98422614	98463607	98463615	98463627	98465353	98513240	98513571	98513585	98513588	98534342	98534562	98534565	98537898	98537931	98538840	98545097	98559047	98559053	98559373	98559385	98559405	98616241	98705789	98714352	98714361	98838435	98849982	99049822	99049836	99049858	99049862	99212623	99212629	99212645	99222057	99329443	99329485	99333271	99334483	99336482	99338817	99360624	99360671	99360675	99370753	99370761	99370791	99370792	99374738	99404324	99412488	99415037	99415038	99416562	99515201	99515246	99530782	99586253	99586259	99603147	99605448	99605513	99614849	99614862	99614863	99669050	99669060	99700202	99700208	99700219	99726394	99726404	99747325	99757666	99757671	99774168	99774179	99774203	99774204	99774255	99774290	99810333	99952008	99965291	100009030	100009059	100009209	100009223	100010342	100010348	100010357	100022013	100029934	100029938	100032241	100126253	100126254	100131526	100131527	100131528	100131530	100131532	100132547	100132553	100134343	100134412	100206221	100206242	100206249	100220027	100224140	100238370	100263794	100265691	100304093	100304102	100304125	100304181	100304411	100304868	100304951	100305254	100307085	100328440	100329777	100345153	100345372	100346398	100388998	100389001	100389003	100389014	100389039	100389099	100463715	100465752	100521719	100554762	100554796	100616660	100621014	100648023	100743776	100743798	100743846	100750105	100750409	100750492	100785774	100785778	100787039	100787092	100800518	101049331	101054224	101054255	101247965	101248034	101325461	101325504	101326037	101326282	101326392	101336617	101373849	101399933	101515612	101744681	101744691	101837529	101927369	101927399	101941983	101942225	101942232	101942274	102267495	102376558	102377937	102378657	102380209	102469731	102535203	102535240	102651687	102674297	102782582	102782631	102792476	102835484	102839992	102940190	102940201	103044177	103062499	103102326	103128127	103128173	103301680	103302215	103302275	103302276	103374805	103397373	103397384	103423006	103423010	103460425	103460489	103460495	103478839	103501331	103501399	103549398	103577842	103577857	103577858	103580719	103580749	103580754	103580772	103580782	103582295	103605897	103608459	103785953	103785954	103788915	103789376	103790512	103790536	103790688	103794220	103794227	103850303	103974617	103974636	104014833	104035784	104129625	104129626	104205846	104205851	104205892	104250697	104250699	104251245	104251408	104252068	104252137	104252165	104252252	104252256	104252339	104252340	104252353	104272419	104309644	104309677	104316311	104320021	104399781	104399785	104620204	104629799	104635330	104635347	104635349	104635568	104657509	104657527	104657529	104694527	104694537	104694549	104694567	104694568	104694906	104698014	104698067	104698078	104716417	104716427	104728336	104728342	104772208	104805735	104805780	104805805	104807947	104808054	104808056	104829383	104829384	104869488	104931942	104931954	104931971	104942316	104966838	104966839	104975881	104975883	104975903	104977740	105001615	105001627	105002096	105002132	105011482	105011485	105035545	105082072	105170178	105174863	105230265	105230716	105328116	105479006	105479008	105479032	105634830	105634911	105636588	105636918	105769074	105769107	105771503	105771509	106016473	106016478	106032480	106032488	106035026	106035027	106035051	106035115	106035117	106035145	106035147	106063554	106063602	106119007	106594270	106665274	106665275	106665276	106665277	106665278	106665279	106665280	106665282	106665283	106713893	106873010	106880811	106880840	106880849	106888607	106931747	107102978	107103086	107103215	107103217	107150493	107150496	107150545	107150567	107150595	107178026	107181332	107181342	107184203	107184204	107184205	107184206	107184207	107184208	107184209	107185123	107185124	107241926	107447669	107447794	107631054	107650710	107650764	107650768	107650783	107654967	107654986	107654996	107799189	107799193	107799203	107799219	107799233	107799239	107809118	107858071	107858187	107895374	108019309	108019335	108025551	108061479	108110611	108110618	108110642	108110660	108123125	108123126	108134036	108162628	108208239	108257215	108283622	108518417	108558823	108562383	108562405	108571500	108604662	108612179	108612182	108612224	108614472	108614482	108615690	108615704	108622144	108677544	108677570	108680550	108680578	108696260	108715455	108715531	108715534	108734324	108859289	108879048	108879137	108899955	108990644	108990650	108990652	109066565	109066569	109074843	109100977	109100979	109101005	109128591	109129400	109129405	109248549	109248567	109256198	109256202	109256231	109336372	109424543	109424587	109424588	109424623	109472440	109490163	109490164	109490168	109490176	109490178	109490350	109542544	109564945	109760375	109770648	109776735	109804246	109804250	109804270	109845426	109862537	109862566	109869290	109869372	109893391	109893892	110072667	110072685	110072714	110147464	110147477	110361937	110368478	110368508	110368510	110441561	110441590	110443268	110443904	110443906	110452595	110568137	110568164	110586816	110605357	110682968	110747123	110748416	110835918	110837303	110837310	110837318	110840232	110840310	110885608	110885611	110885614	110886042	110894801	110959594	110987618	110987628	111024985	111025012	111267261	111269900	111292449	111292452	111292525	111292526	111301810	111318511	111353633	111353703	111382875	111382876	111382877	111397151	111397166	111399806	111400220	111400232	111403912	111443561	111443591	111485215	111559810	111559814	111569033	111594391	111609872	111611858	111611885	111611891	111674760	111674775	111681990	111682018	111698192	111780747	111791707	111791708	111905330	111906831	111907339	111980285	112022533	112022566	112026667	112026668	112026669	112026702	112026738	112026747	112080369	112085784	112087552	112088109	112088110	112088111	112090967	112144800	112172116	112172134	112176891	112180570	112185880	112203817	112203965	112203978	112402695	112402711	112408903	112408928	112562744	112562780	112603471	112607932	112607942	112607954	112684849	112684850	112684872	112684881	112757352	112757370	112757375	112757376	112778225	112778287	112778303	112793307	112793357	112921737	112921746	113054837	113054847	113054848	113054851	113054866	113054874	113054880	113054881	113106147	113106174	113106175	113106204	113131661	113135239	113135242	113138534	113140548	113169188	113169203	113265413	113282929	113282948	113282951	113284768	113324120	113330496	113330497	113354221	113354242	113378376	113401567	113401568	113401616	113401636	113403935	113409710	113499198	113499498	113500812	113500821	113501308	113501382	113501385	113540186	113625744	113645857	113713827	113806215	113956952	114007581	114061449	114070430	114081549	114081563	114082863	114084103	114084110	114084147	114095415	114095433	114095444	114096248	114097103	114101101	114111012	114358695	114358732	114367381	114367394	114379163	114379201	114380362	114380365	114384821	114384823	114384827	114385721	114385744	114395928	114395965	114402013	114403898	114403908	114403969	114433114	114433115	114434040	114443705	114488148	114492495	114492514	114498486	114498513	114515683	114548298	114548328	114752052	114893033	114935783	114942241	115024624	115024635	115024663	115180710	115198650	115199520	115199907	115199918	115199938	115200203	115200204	115200212	115200221	115201148	115231388	115232589	115235953	115238092	115239400	115240100	115240128	115240156	115240186	115251159	115252645	115252683	115252743	115252755	115252801	115263601	115263608	115263704	115267765	115267793	115270548	115270571	115336998	115337022	115378185	115378212	115543849	115568822	115568829	115568830	115568839	115616484	115625568	115625612	115691327	115694215	115694243	115694244	115696262	115696264	115742993	115743007	115743021	115812592	115845849	115877973	115878000	115878024	115901584	115901603	115945517	115945518	115956452	115956456	115995705	115998956	115998958	115999212	115999287	116072793	116072794	116072803	116088901	116088926	116088929	116088930	116088959	116105307	116116487	116116488	116116489	116116490	116185330	116186046	116207459	116241001	116241009	116336987	116336996	116337018	116337020	116419031	116419077	116419089	116419090	116448987	116625335	116626577	116626578	116658669	116658679	116658680	116658683	116666163	116666173	116666174	116666183	116666187	116666201	116676796	116676797	116677274	116677289	116677290	116677294	116709338	116709405	116854539	116854564	116883593	116883618	116909312	116909315	116928741	116928757	116928767	116928772	116948879	116948880	116952351	116962226	116975257	116975258	116975261	116999345	116999350	116999364	117023332	117047809	117115874	117116337	117116424	117163615	117180339	117180340	117185499	117185500	117185501	117185524	117185545	117301311	117326519	117332940	117336390	117336411	117336477	117361439	117466524	117484444	117488346	117488358	117532959	117532988	117535776	117535785	117535853	117546453	117989363	117990375	117990788	117990789	117990790	117990816	117990818	117992563	117995322	117997162	117998730	117998737	117998741	118056465	118056468	118056476	118056495	118061918	118065672	118065692	118065695	118065696	118065705	118119584	118119613	118166160	118166161	118166174	118174309	118216563	118216576	118216579	118273239	118284532	118318472	118382216	118400854	118400861	118408248	118488815	118564203	118605399	118605400	118605502	118673410	118809516	118809518	118809559	118809560	118809625	118866445	118866489	118866498	118916369	118916393	118921470	118921478	118921483	118996743	118996749	118999224	118999232	118999239	118999271	119136233	119136238	119136253	119203973	119217010	119217028	119233466	119233519	119240998	119267029	119267319	119267320	119270864	119270865	119307836	119307849	119308157	119308716	119308742	119308978	119309027	119325644	119325674	119326451	119326465	119326474	119333335	119449832	119449840	119455694	119455722	119455738	119457235	119457236	119457732	119457735	119481973	119481987	119482080	119486458	119486492	119486504	119486561	119494433	119500526	119500527	119562660	119562699	119748831	119748875	119748876	119748983	119748990	119921258	119921295	119921676	119921704	119921706	119921773	120041866	120095605	120100839	120149460	120150933	120181245	120208747	120214274	120214345	120262908	120270728	120272672	120345695	120345696	120345697	120369740	120374001	120374049	120374050	120380639	120380658	120380668	120380685	120385421	120385422	120385424	120411244	120411247	120455837	120465143	120465183	120465254	120488929	120488930	120488961	120550948	120550957	120550965	120550967	120551021	120551032	120574090	120574110	120574113	120577584	120577610	120589576	120798318	120896953	120900755	120905254	120905257	120905258	120905367	120914547	120914557	121044487	121044551	121065831	121080535	121080553	121081133	121081154	121084633	121086167	121086388	121092805	121092824	121092834	121092850	121178801	121178815	121178862	121179242	121179261	121267346	121268480	121269428	121273701	121280555	121280556	121280558	121282180	121282329	121282330	121282362	121330289	121330291	121392755	121393149	121402344	121402345	121410402	121410405	121410407	121419833	121498602	121512711	121516666	121516672	121686835	121686842	121724048	121824120	121827865	121940165	121940169	121955090	122008790	122009007	122012954	122035559	122077380	122077386	122211009	122353475	122353481	122356252	122356275	122356280	122356342	122369950	122423441	122446561	122446598	122501805	122515812	122544073	122583511	122608094	122651431	122797780	122798207	122798245	122808732	122828266	122828277	122828281	122828293	122884151	122884153	122899445	122954877	122954928	122999620	122999636	123019302	123019393	123024596	123024973	123027560	123027577	123027608	123072845	123072851	123074449	123074585	123146025	123146061	123146114	123146135	123149381	123149390	123153929	123158529	123158601	123178094	123178382	123178408	123178422	123189395	123189396	123197399	123197406	123197818	123308023	123309453	123332092	123392051	123476015	123518379	123520091	123553545	123578412	123578413	123616096	123616328	123638385	123644200	123644202	123651145	123651183	123651187	123651189	123657086	123661099	123668035	123668077	123668112	123668123	123668157	123672657	123674987	123689628	123712025	123772261	123776407	123776416	123776423	123793494	123793501	123793504	123793567	123793578	123806695	123807558	123808118	123808952	123957825	123960722	123960765	124007858	124064489	124065085	124065086	124065087	124065088	124089891	124115591	124179588	124179589	124179609	124206964	124206967	124322707	124350055	124350056	124350392	124350415	124439674	124491904	124491918	124500147	124503129	124525715	124532539	124561337	124561369	124561395	124561419	124562338	124576448	124576450	124576490	124726474	124732891	124747699	124874718	124874719	124874720	124877077	124944735	124944746	124944761	125045644	125046912	125080029	125198387	125198450	125198462	125198496	125216395	125216419	125307151	125391021	125401509	125506719	125508808	125557373	125564007	125564012	125571984	125572011	125621392	125621395	125621424	125621427	125766038	125993915	125994906	126066611	126066629	126162265	126218159	126225940	126225976	126227670	126261120	126261135	126261171	126326319	126330993	126405178	126405180	126405184	126407330	126407424	126428154	126428167	126431865	126437680	126437694	126437727	126437743	126441090	126445790	126465473	126465475	126465510	126465867	126465871	126476432	126479456	126558422	126562679	126562722	126567430	126567431	126642255	126721398	126857394	126983844	127015280	127086448	127122727	127127131	127137278	127172689	127306659	127322227	127322236	127322942	127322962	127323340	127328523	127329871	127330748	127330782	127401508	127404903	127404910	127404945	127411309	127411312	127411335	127413585	127424477	127424546	127424564	127424585	127429119	127442597	127442639	127442654	127442685	127476630	127540960	127540963	127540988	127829731	127905745	127905758	127922193	127950960	127950987	127951015	127953030	127953032	127953720	127953825	127953854	127969138	127969156	128030437	128039791	128051052	128078196	128078220	128172490	128175211	128175212	128175226	128175254	128413171	128516004	128520097	128574252	128737792	128739465	128767613	128775238	128790044	128790063	128792271	128792296	128821418	128863556	129115233	129115236	129115257	129164453	129264242	129265213	129265214	129265380	129319021	129528347	129596483	129630715	129631542	129667026	129668342	129708931	129716018	129718064	129723350	129789832	129811218	129818873	129959269	129959304	129985410	129990745	129991325	129991346	129995891	130017469	130017470	130041252	130119478	130120707	130120710	130120908	130121814	130124104	130145615	130154037	130154065	130154087	130174520	130197014	130197015	130241281	130252308	130274068	130416412	130416425	130455276	130456333	130470683	130470685	130555819	130555833	130559460	130616134	130616143	130616174	130663485	130663500	130669494	130681863	130682752	130701662	130703123	130703130	130788974	130788982	130789017	130789025	130789050	130789055	130789056	130820363	130826643	130845491	130909359	130909364	130917902	130919359	130919360	130919423	130926700	130926702	130959209	130959222	131038821	131048209	131048901	131051810	131051944	131052026	131142832	131142888	131144206	131144207	131156532	131156578	131181476	131181480	131202584	131202596	131323949	131328468	131367333	131368316	131372657	131372663	131383681	131383689	131411419	131411503	131462357	131468271	131470669	131473558	131476281	131476282	131476314	131490409	131490410	131490412	131490413	131490473	131578357	131578365	131579034	131579035	131579064	131580194	131609852	131609863	131609875	131609881	131609888	131636849	131636893	131688864	131689760	131689807	131737329	131737446	131743566	131755201	131761914	131761916	131769852	131769932	131769936	131786891	131823503	131824903	131824909	131841288	131857031	131857042	131857143	131857225	131857253	131862934	131862935	131863018	131942804	131976224	131980097	131981685	131981702	132070775	132078835	132160049	132187040	132187061	132204058	132204062	132212350	132212363	132236582	132236597	132241988	132260525	132260548	132284746	132284751	132284799	132295263	132295298	132295311	132300276	132300306	132300314	132300326	132348017	132348021	132348048	132353803	132408723	132408804	132408834	132408835	132408836	132410458	132410459	132410512	132412685	132420216	132420802	132420803	132420813	132466835	132466864	132472472	132487989	132489147	132554109	132563203	132565016	132565091	132565117	132565318	132565354	132622463	132622469	132623883	132624088	132624106	132624142	132658069	132675370	132675371	132675378	132688130	132688204	132709787	132713319	132716329	132720446	132737274	132774768	132797914	132797917	132797919	132797934	132797935	132797936	132830452	132833379	132834982	132835001	132835003	132839509	132842094	132842118	132948753	132948771	133053523	133053531	133053537	133115836	133140279	133140301	133140316	133140330	133177408	133211511	133211578	133256072	133270932	133324245	133324277	133418170	133418199	133418200	133418623	133497751	133497840	133560098	133560101	133560125	133592376	133600380	133600413	133711544	133757645	133757646	133757655	133757660	133768909	133770943	133979875	134121924	134168983	134175812	134249170	134252516	134252800	134252814	134309889	134309906	134324868	134333477	134333510	134333512	134351021	134354794	134371160	134396146	134407111	134412701	134413821	134494235	134494236	134520896	134520936	134520937	134522850	134676049	134676512	134676574	134676576	134676586	134676587	134682355	134682359	134696618	134701778	134717270	134798339	134805923	134898733	134898734	134898735	134902896	134902917	134903016	134908876	134914670	134916563	134916647	134919646	134919658	134919671	135018520	135018525	135030088	135030123	135030131	135046063	135054737	135054742	135054743	135089595	135089622	135139728	135139729	135139730	135142818	135167143	135217905	135217920	135233347	135259945	135259948	135260710	135319634	135328952	135438058	135438097	135438101	135438102	135438103	135443349	135478986	135500669	135500672	135568631	135641807	135650440	135650470	135650516	135650543	135650553	135650562	135766963	135767007	135805033	135806282	135809730	135809733	135809734	135809753	135813718	135816823	135816878	135819554	135819568	135830597	135830849	135830850	135837307	135950126	135953496	136024713	136029556	136031924	136031925	136034471	136039481	136039506	136159292	136159403	136161112	136161147	136247911	136259517	136315829	136315872	136315944	136321846	136321868	136338938	136340928	136352128	136390343	136433422	136433426	136443188	136469406	136474671	136478093	136478111	136500825	136500836	136500839	136604461	136657787	136657803	136657824	136657827	136664236	136727024	136766809	136897939	136897960	136951329	137010035	137010062	137010565	137010567	137088439	137088442	137088472	137100677	137158010	137158226	137160733	137172658	137175091	137266483	137276834	137339043	137339057	137339083	137339085	137342504	137343398	137343399	137431726	137464599	137504418	137504420	137507780	137510156	137561829	137568839	137580376	137585814	137611657	137615770	137615771	137615773	137615784	137616086	137618700	137618725	137682791	137716675	137723954	137723960	137727480	137727497	137727501	137727508	137727520	137728732	137815151	137823957	137823959	137823960	137823961	137823962	137827490	137859732	137861088	137861111	137866716	137923205	137923215	137924975	137927989	137927999	137990404	137992534	138010547	138012710	138012711	138031964	138036570	138036978	138065886	138083536	138083544	138092169	138107249	138110776	138110778	138110790	138111098	138111113	138125321	138126957	138127584	138204535	138206053	138206084	138219317	138219353	138219990	138220430	138229806	138230113	138230121	138230398	138232445	138232821	138238690	138247320	138262094	138264684	138339744	138343539	138343566	138343614	138343620	138343641	138352149	138352165	138352208	138352948	138352949	138354641	138354669	138354751	138354789	138356996	138432356	138432358	138494774	138568047	138573672	138616496	138630417	138655741	138697463	138702002	138702028	138702029	138702039	138702054	138702055	138727373	138740382	138967643	138968426	138968476	138968478	138977875	138984416	138984427	138985035	139038241	139038258	139038294	139038610	139039269	139078000	139136489	139136503	139153256	139158132	139192090	139192091	139324474	139342924	139343368	139343445	139343471	139398461	139460703	139460706	139463619	139464233	139487204	139489314	139489335	139489378	139489648	139497281	139498330	139498376	139566474	139767027	139767821	139784714	139784739	139809457	139819146	139838458	139838459	139838474	139870770	139879423	139879493	139879834	139880816	139957062	139970995	139970997	140089840	140165791	140358618	140358646	140440791	140446115	140453663	140521517	140528786	140600653	140662325	140662357	140662379	140689671	140689677	140689679	140689687	140689734	140689743	140689757	140707067	140707073	140722850	140727036	140918182	140977480	141048123	141048141	141050919	141050934	141050994	141066124	141066156	141066508	141066548	141079051	141083445	141088754	141110338	141110342	141188979	141188990	141190719	141190761	141191123	141191144	141191266	141232705	141327784	141354400	141364593	141368900	141375993	141378073	141384327	141384328	141387513	141387712	141387734	141441721	141441798	141505471	141508947	141509800	141536808	141537371	141537372	141538443	141548112	141548119	141661354	141662051	141662077	141662085	141686550	141688380	141690891	141822375	141823739	141823740	141823742	141823751	141823822	141884792	141888492	141891212	141891306	141897979	141924108	141924148	141929668	141959267	141959851	141959877	141967512	141970681	141970697	141970732	141971765	141971776	141976528	142053543	142148817	142187386	142219866	142219870	142219884	142219930	142219953	142220856	142220881	142287565	142289127	142289147	142336408	142532973	142612706	142612715	142665594	142753877	142753902	142753905	142754099	142754138	142754140	142825086	142825092	142855599	142870011	142870063	142870065	142873991	142951338	142961398	142961410	142964582	142987117	142987127	142992487	142992506	142996287	143040815	143117632	143125051	143125082	143131262	143131282	143131285	143131300	143132010	143141107	143143501	143147382	143190936	143190960	143198483	143200773	143252937	143252946	143252974	143262305	143296674	143301740	143302492	143305085	143311970	143312907	143315814	143317090	143317104	143357867	143357887	143357888	143421868	143426394	143426524	143426549	143426562	143426616	143427771	143427790	143427817	143427844	143430116	143430120	143430139	143430142	143430154	143466630	143466657	143473071	143473072	143477174	143496004	143520140	143520273	143675046	143706854	143721187	143721197	143735908	143735921	143735948	143735980	143738196	143752287	143760653	143764331	143764337	143764359	143764405	143764423	143764664	143769368	143886164	143893292	143893399	143893426	143893428	143893467	143893490	143893503	143904787	143913806	143922575	143922982	143923007	143923633	143923640	143923667	143928050	143928124	144047427	144060535	144060797	144095607	144101879	144181689	144184717	144215129	144215130	144225505	144225563	144225783	144300065	144300066	144300120	144300134	144306108	144349218	144371828	144371844	144379005	144409640	144409688	144412779	144423684	144427079	144427140	144427394	144427448	144427457	144437140	144474804	144476217	144476257	144482895	144488342	144513723	144513735	144513742	144520638	144520960	144521026	144534485	144562209	144637315	144639181	144639188	144639405	144666466	144666494	144666545	144666550	144673159	144673161	144673204	144686460	144687005	144712884	144712907	144772114	144781743	144781759	144801123	144802186	144811319	144812562	144842358	144842384	144842443	144846596	144921246	144929433	144929476	144938265	144938271	144938288	144938290	144942668	144942760	144967983	144969423	144972457	144972468	144972471	144972477	144972483	145057682	145057684	145073011	145073080	145077566	145077610	145077643	145093200	145098964	145100344	145118935	145141024	145284690	145286728	145287680	145294188	145296001	145357052	145358468	145358469	145457877	145553936	145556968	145556989	145558548	145558612	145593190	145593331	145614717	145646450	145647362	145653025	145653256	145667815	145667824	145786445	145789203	145913861	145914434	145919068	145998600	145998608	146021012	146022950	146022964	146113006	146113018	146113422	146114246	146114248	146137067	146143009	146209598	146210175	146220464	146224933	146258986	146262827	146262840	146262859	146262888	146267799	146267832	146303401	146303414	146372076	146411535	146411537	146411550	146432590	146432592	146459902	146462540	146462553	146492759	146492786	146492803	146533572	146537034	146547670	146547699	146547707	146578665	146578689	146605657	146605661	146605688	146619577	146620293	146620881	146622430	146622676	146698933	146706838	146708191	146708192	146855507	146856014	146857814	146857901	146857902	146905785	146905812	146932771	146932855	146937018	146937019	146941363	146946458	146946476	146946590	146959537	147019021	147030245	147030416	147030429	147030446	147137643	147137678	147139120	147139153	147143910	147143934	147143935	147143936	147143937	147143938	147166477	147167371	147170677	147175959	147175989	147295216	147314825	147314832	147333684	147386393	147386445	147428324	147437479	147458798	147458799	147484608	147484612	147488960	147494941	147494963	147494996	147494998	147504848	147512384	147512387	147528424	147531850	147537836	147537879	147537918	147537919	147537920	147537921	147543427	147543433	147544806	147544807	147553503	147553541	147553548	147553551	147553555	147553905	147555119	147555120	147555122	147562863	147563658	147563663	147563697	147563727	147563730	147564592	147607839	147607847	147655717	147673658	147673675	147673677	147709015	147756254	147756289	147861207	147861216	147861230	147861235	147903584	147929578	147954651	147954762	147954839	147980926	148017668	148037334	148037381	148051964	148052013	148052019	148052027	148059659	148059720	148059723	148126289	148148600	148148619	148171423	148171858	148179910	148179911	148179918	148193968	148200848	148202518	148203603	148203606	148210399	148210450	148211081	148211098	148214089	148236864	148236869	148236875	148236897	148262314	148262340	148262341	148318852	148323172	148358393	148367911	148367930	148368901	148398517	148398526	148398531	148420011	148420079	148420082	148421642	148421686	148421739	148421811	148421836	148421842	148421863	148421872	148484276	148493788	148493815	148523898	148541976	148541989	148542027	148542029	148550050	148552657	148552682	148553922	148557017	148558575	148558578	148562806	148562808	148562816	148581908	148581911	148603743	148603747	148603768	148641066	148641405	148641845	148641857	148646678	148661511	148661514	148663513	148663514	148663583	148670245	148670260	148670278	148670289	148709703	148722201	148722207	148724163	148724214	148724216	148724238	148749916	148750038	148750039	148750172	148750207	148750257	148750945	148770625	148774455	148774525	148830479	148830512	148830527	148907139	148907173	148981011	148981014	148981015	148981045	148984957	148984970	148990963	148991001	148991004	149011504	149012373	149013451	149016434	149016447	149016449	149019362	149059507	149060580	149061033	149061128	149066786	149066797	149066802	149067952	149067983	149074864	149074935	149075599	149075649	149079652	149110829	149110853	149110864	149110933	149110934	149111132	149111856	149134428	149172320	149192050	149244226	149244230	149244243	149255661	149255672	149258019	149258020	149258037	149309867	149321914	149321918	149332236	149391707	149401583	149402783	149402843	149408059	149408951	149412230	149415588	149428780	149428822	149428828	149440099	149474771	149476866	149536062	149536063	149573675	149573691	149573831	149573848	149573860	149605737	149606278	149609223	149610332	149610335	149610383	149613725	149614074	149617551	149617566	149617583	149617598	149617685	149620253	149621278	149621329	149621330	149623342	149623351	149623369	149623407	149679712	149686283	149698265	149698266	149699166	149699169	149699179	149699358	149745838	149745998	149747290	149751373	149762445	149784615	149788635	149788656	149788657	149788696	149789073	149810787	149896850	149896883	149903347	149903357	149946977	149947016	149947540	149947578	149970271	149970280	149970377	149971862	149971864	149971892	149973801	149973802	149990215	150001269	150001284	150001291	150001346	150018699	150018729	150020094	150020095	150020104	150022671	150027385	150044205	150044209	150065173	150065190	150065455	150070508	150072997	150076428	150076430	150076460	150079786	150129256	150136154	150276960	150282922	150309377	150324308	150330212	150441225	150442207	150445212	150445226	150445230	150445246	150445247	150454575	150454598	150456329	150463533	150468496	150478860	150479360	150479370	150517339	150531564	150531584	150567834	150596400	150596415	150601470	150601472	150601482	150647584	150854515	150854533	150854628	150972947	151009914	151044582	151046169	151065560	151076368	151076422	151076461	151117327	151117328	151117346	151134811	151158334	151172089	151172688	151172689	151172690	151172691	151172692	151215608	151215885	151217905	151217910	151217920	151217938	151217940	151217971	151218006	151288631	151288696	151297076	151302023	151355550	151355616	151373380	151373381	151391449	151419554	151437201	151437766	151437791	151437795	151437810	151472094	151472168	151472722	151539238	151539268	151544439	151549483	151553404	151560766	151583080	151583161	151583252	151598462	151598465	151598485	151682770	151682797	151684171	151684172	151685428	151709284	151716294	151716317	151822629	151822657	151822677	151822678	151929776	151930688	151971952	151971954	152023335	152043843	152043850	152043886	152073913	152095922	152099435	152099458	152101682	152107331	152127081	152131309	152131327	152225957	152233810	152233811	152233891	152271823	152271839	152271876	152280933	152280944	152281008	152281020	152281023	152281026	152296168	152296169	152299182	152340661	152340756	152340974	152340976	152345842	152345919	152363650	152363669	152368180	152387054	152399037	152399054	152399058	152399083	152417746	152431244	152431272	152431282	152431355	152440347	152443695	152443706	152443712	152445622	152452210	152552947	152552971	152619084	152624035	152624036	152636742	152643776	152643811	152644441	152648565	152680324	152760008	152760014	152760026	152825294	152900337	152901779	152968251	152968313	152968780	152969941	152971813	152971885	152972623	152972680	152976006	152979673	153029469	153031090	153031096	153048515	153092352	153097451	153271092	153320359	153351157	153351158	153351167	153351177	153389083	153389106	153389108	153412904	153413997	153421067	153424635	153425172	153425185	153425195	153448091	153448095	153469068	153531129	153540143	153540165	153548476	153641193	153645459	153647896	153647897	153651394	153700212	153721079	153737737	153737843	153741539	153814803	153815821	153816540	153816555	153816614	153817504	153817670	153818884	153818943	153818945	153820776	153828511	153869712	153869758	153878624	153878642	153895560	153895566	153941900	153941909	153943030	153943034	153943035	154012775	154045049	154076015	154085851	154089235	154089239	154089255	154092709	154092717	154092718	154098926	154098969	154132775	154132782	154134298	154134349	154134413	154201916	154209206	154255295	154255318	154257983	154260017	154260048	154260050	154260055	154260082	154260102	154260130	154260131	154284664	154297221	154297248	154300518	154300568	154337730	154354632	154357432	154436193	154436198	154451012	154451383	154455579	154455614	154455618	154515471	154515572	154539070	154539080	154539109	154547347	154547379	154551607	154593823	154594073	154594084	154601710	154644250	154644259	154644269	154693897	154695982	154696015	154703951	154709660	154778142	154814397	154814398	154814431	154819346	154819516	154819521	154824663	154826495	154831202	154837023	154837064	154837096	154837121	154894430	154899786	154902071	154902073	154902119	154902124	154907722	154985766	154993183	155024583	155024598	155024628	155162838	155165722	155165746	155165748	155165749	155165887	155166089	155167919	155167920	155193977	155193988	155204963	155204986	155240050	155251526	155283337	155287135	155287161	155295884	155295999	155296047	155308580	155308581	155310109	155359327	155359348	155385895	155385921	155385922	155385934	155399951	155405571	155405606	155405624	155406282	155432717	155432723	155436866	155452347	155452432	155452581	155465519	155465530	155520297	155520664	155520701	155537443	155537766	155543944	155554764	155554828	155559355	155559357	155567191	155567855	155568162	155568163	155575789	155575805	155575850	155594642	155598077	155598078	155598172	155598173	155598175	155598179	155601442	155601462	155602423	155602437	155603609	155603633	155605689	155607610	155609234	155609252	155610231	155677143	155677180	155677187	155688248	155696639	155717425	155735836	155735865	155735886	155735889	155811932	155811935	155815510	155815733	155816417	155826217	155826244	155826269	155834423	155834443	155834461	155898374	155908559	155908586	155918170	155962121	155977895	155977924	155977938	155978013	155999449	156002956	156003637	156019192	156019345	156019347	156019348	156019350	156023195	156023257	156026726	156026866	156030963	156031012	156035465	156035474	156035498	156035886	156052544	156052550	156052565	156052584	156052589	156053673	156053682	156053717	156054305	156054319	156063537	156064390	156064490	156064493	156066054	156066707	156066718	156066766	156066768	156066822	156069011	156069055	156070873	156071631	156074923	156079235	156084277	156084368	156084369	156097779	156097789	156097790	156097793	156097796	156108933	156113613	156114858	156114884	156116266	156119186	156119268	156133157	156146831	156185786	156185797	156185798	156195866	156213637	156219263	156219607	156219629	156220409	156223548	156226181	156247832	156251473	156251479	156251501	156251517	156259730	156268460	156290138	156295909	156295926	156295944	156298422	156303815	156320154	156320179	156321170	156323948	156323997	156327471	156327479	156399790	156400057	156453494	156453528	156453582	156453618	156453622	156476593	156479319	156479337	156498257	156502609	156502690	156504099	156504108	156546914	156564945	156564981	156565001	156590153	156599825	156599838	156667308	156667332	156711463	156711481	156733175	156740595	156740608	156740610	156758106	156763104	156763106	156773263	156790785	156791839	156863694	156863695	156866890	156950451	156956366	156984967	156985363	156989525	156992144	157006229	157017600	157022450	157034048	157045729	157047273	157047305	157068126	157070848	157071275	157079179	157111151	157111152	157134704	157134707	157134724	157134725	157138858	157138889	157147182	157147220	157147231	157167194	157167201	157167237	157167239	157202176	157224141	157227519	157235959	157245542	157246414	157318057	157357302	157357408	157361479	157365230	157434261	157434266	157743952	157743963	157784338	157806187	157808795	157841259	157841280	157841281	157841283	157870324	157872128	157872161	157880198	157880905	157880921	157882977	157898985	157900605	157900617	157903585	157998313	158000923	158000939	158001015	158002958	158043297	158043317	158371750	158371751	158376125	158376132	158376133	158376143	158376169	158396188	158396202	158399627	158401627	158401632	158401708	158401711	158446050	158463483	158522395	158522482	158527215	158527227	158552785	158552845	158552848	158583711	158583725	158585314	158664001	158664009	158664019	158669438	158669458	158688882	158688908	20508	20547	39191	279501	386386	386398	386401	386407	386419	453673	760056	1044280	1241433	1244328	1245843	1302620	1365556	1428317	1498001	1498035	1514784	1514799	1531028	1537782	1549878	1549880	1613566	1642589	1645479	1645488	1645505	1645506	1884947	1884962	1884965	1886753	1886764	1886766	1889681	1890017	1891367	1895062	1897852	1913420	1913479	1913487	1930110	1932021	1932120	1934762	1970938	1984016	1984110	2005559	2006097	2052978	2145910	2830539	2965268	2965334	2965384	2966228	2966241	2966257	2986555	2987430	3313444	3313458	3316423	3316436	3316459	3316481	3841444	3841454	4046408	4066705	4067720	4084288	4084294	4084395	4084621	4084649	4084650	4084689	4152005	4153222	4276279	4277529	4277536	4307326	4308411	4322344	5086412	5086429	5086456	5086460	5101293	5101353	5101361	5101362	5194516	5194533	5204070	5249526	5462727	5477869	5542736	5544318	5598710	5648621	5666458	5666497	5725553	5725596	5725610	5804040	5804111	5820829	6111339	6378104	6597728	6851941	6851969	7015785	7015794	7015803	7015813	7015828	7015829	7015830	7246636	7433495	7790910	7814276	7814281	7814301	7814312	7991298	7992588	8010000	8010058	8010064	8124836	8219699	8759482	8759488	8759563	8759572	8759579	8759590	8877191	8877192	8877193	8948613	8957255	9008207	9317061	9368681	9368902	9368927	9369375	9370195	9432593	9432598	9432615	9432634	9432636	9593488	9593507	9593518	9593521	9593535	9593635	9593668	9619382	9639131	9644278	9644306	9737728	9737740	9737755	9775554	9775557	9775572	9775574	9850597	9850625	10020799	10094198	10094205	10094240	10226986	10389651	10392104	10392129	10454912	10617365	10617523	10617524	10617546	10739302	10739315	10822153	11099526	11099574	11099587	11099615	11380570	11391729	11391772	11429960	11433455	11433524	11454038	11464498	11464503	11468113	11513485	11513558	11572295	11658603	11658607	11737099	11749899	11761413	11764164	11764174	11764353	11767944	11767984	11778580	11782066	11782074	11782337	11787320	11787587	11793334	11795764	11795777	11797570	11797586	11843606	11850835	11850838	11850841	11850908	11850940	11853669	11853673	11853692	11853700	11863335	11863893	11863894	11876784	11876827	11902400	11902411	11902413	11902429	11913459	11916012	11919205	11919230	11925576	11953634	11985626	11985636	12085032	12085036	12085039	12107289	12119130	12119208	12142557	12142615	12144191	12145837	12174585	12174641	12191423	12191424	12207074	12207623	12208868	12208872	12209197	12209198	12209212	12209224	12209232	12211144	12214204	12214247	12214784	12217506	12217509	12222155	12224335	12255783	12255870	12255882	12264155	12264178	12274416	12277369	12277495	12277532	12295922	12325902	12325918	12325961	12344006	12344024	12344027	12344032	12344334	12344466	12344478	12344494	12346162	12354754	12354811	12354813	12354858	12360021	12363291	12366659	12366683	12368072	12368094	12387863	12387867	12387869	12387872	12387876	12387881	12390215	12414175	12456538	12456540	12456541	12456681	12456682	12456694	12456711	12457504	12457521	12490699	12522965	12535374	12540520	12540528	12540542	12540892	12540898	12544886	12545723	12547548	12547582	12548406	12551829	12590025	12590026	12596252	12604404	12605357	12605394	12605410	12619230	12619257	12698511	12746012	12746028	12755282	12755290	12755293	12755380	12755386	12813491	12820564	12853370	12866294	12866307	12872571	12872586	12883569	12946449	12946458	12955453	12955462	12958233	12969393	12974598	13179180	13179227	13186482	13186483	13186507	13186521	13186522	13186527	13199371	13199374	13216733	13216742	13216744	13216764	13253046	13253065	13253194	13253206	13312184	13383060	13903064	13903134	13927543	13969682	13969718	14001237	14034460	14034461	14108765	14108783	14119395	14119405	14129228	14132589	14132646	14137972	14137982	14304183	14304186	14432725	14454065	14454125	14470345	14485530	14506391	14506413	14514473	14517652	14517655	14517895	14548845	14548849	14594331	14594967	14594972	14594985	14595003	14596655	14596745	14596832	14614964	14614985	14620916	14620972	14621071	14634609	14635381	14640795	14653861	14653961
[truncated: 33,966,604 more chars]
