# Supplementary material for: Genomic diversity in pearl millet inbred lines derived from landraces and improved varieties
Source: BMC Genomics. 2020 Jul 8;21:469. doi: 10.1186/s12864-020-06796-4 (PMC7341570; doi:10.1186/s12864-020-06796-4)
Supplement: Supplementary file 3 — Additional file 3. Relative kinship among pairs of inbred lines. (CSV 1417 kb) [file 12864_2020_6796_MOESM3_ESM.csv]

rows	vars	Kinship
ICML.197565	ICML.197273	0
ICML.197298	ICML.197387	0
ICML.197256	ICML.197011	0
ICML.197045	ICML.197272	0
ICML.197341	ICML.197452	0
ICML.197046	ICML.197412	0
ICML.197321	ICML.197309	0
ICML.197006	ICML.197463	0
ICML.197464	ICML.197393	0
ICML.197326	ICML.197419	0
ICML.197564	ICML.197295	0
ICML.197445	ICML.197394	0
ICML.197397	ICML.197417	0
ICML.197205	ICML.197402	0
ICML.197446	ICML.197300	0
ICML.197241	ICML.197450	0
ICML.197337	ICML.197413	0
ICML.197408	ICML.197503	0
ICML.197010	ICML.197276	0
ICML.197026	ICML.197416	0
ICML.197003	ICML.197250	0
ICML.197192	ICML.197393	0
ICML.197006	ICML.197023	0
ICML.197462	ICML.197282	0
ICML.197242	ICML.197083	0
ICML.197010	ICML.197388	0
ICML.197342	ICML.197351	0
ICML.197464	ICML.197424	0
ICML.197563	ICML.197026	0
ICML.197043	ICML.197260	0
ICML.197336	ICML.197069	0
ICML.197369	ICML.197199	0
ICML.197423	ICML.197298	0
ICML.197288	ICML.197269	0
ICML.197376	ICML.197505	0
ICML.197003	ICML.197380	0
ICML.197328	ICML.197428	0
ICML.197447	ICML.197022	0
ICML.197301	ICML.197271	0
ICML.197026	ICML.197273	0
ICML.197462	ICML.197040	0
ICML.197367	ICML.197348	0
ICML.197087	ICML.197052	0
ICML.197376	ICML.197353	0
ICML.197190	ICML.197023	0
ICML.197345	ICML.197390	0
ICML.197003	ICML.197316	0
ICML.197388	ICML.197416	0
ICML.197252	ICML.197295	0
ICML.197254	ICML.197284	0
ICML.197349	ICML.197287	0
ICML.197205	ICML.197425	0
ICML.197336	ICML.197418	0
ICML.197247	ICML.197416	0
ICML.197422	ICML.197029	0
ICML.197429	ICML.197021	0
ICML.197201	ICML.197430	0
ICML.197423	ICML.197023	0
ICML.197357	ICML.197450	0
ICML.197342	ICML.197350	0
ICML.197267	ICML.197404	0
ICML.197453	ICML.197290	0
ICML.197363	ICML.197408	0
ICML.197587	ICML.197504	0
ICML.197355	ICML.197202	0
ICML.197023	ICML.197396	0
ICML.197285	ICML.197402	0
ICML.197431	ICML.197402	0
ICML.197350	ICML.197445	0
ICML.197319	ICML.197424	0
ICML.197339	ICML.197189	0
ICML.197291	ICML.197412	0
ICML.197001	ICML.197277	0
ICML.197243	ICML.197266	0
ICML.197445	ICML.197401	0
ICML.197335	ICML.197269	0
ICML.197566	ICML.197332	0
ICML.197463	ICML.197339	0
ICML.197242	ICML.197405	0
ICML.197588	ICML.197299	0
ICML.197353	ICML.197456	0
ICML.197381	ICML.197396	0
ICML.197051	ICML.197266	0
ICML.197011	ICML.197403	0
ICML.197360	ICML.197281	0
ICML.197564	ICML.197274	0
ICML.197369	ICML.197502	0
ICML.197452	ICML.197289	0
ICML.197433	ICML.197041	0
ICML.197422	ICML.197401	0
ICML.197242	ICML.197418	0
ICML.197004	ICML.197296	0
ICML.197297	ICML.197031	0
ICML.197362	ICML.197028	0
ICML.197319	ICML.197272	0
ICML.197563	ICML.197029	0
ICML.197243	ICML.197321	0
ICML.197012	ICML.197403	0
ICML.197324	ICML.197277	0
ICML.197464	ICML.197409	0
ICML.197431	ICML.197274	0
ICML.197384	ICML.197264	0
ICML.197362	ICML.197082	0
ICML.197257	ICML.197588	0
ICML.197256	ICML.197043	0
ICML.197456	ICML.197435	0
ICML.197454	ICML.197423	0
ICML.197187	ICML.197052	0
ICML.197019	ICML.197454	0
ICML.197191	ICML.197281	0
ICML.197294	ICML.197279	0
ICML.197424	ICML.197406	0
ICML.197282	ICML.197412	0
ICML.197468	ICML.197294	0
ICML.197314	ICML.197393	0
ICML.197357	ICML.197392	0
ICML.197340	ICML.197455	0
ICML.197334	ICML.197281	0
ICML.197444	ICML.197298	0
ICML.197426	ICML.197402	0
ICML.197388	ICML.197026	0
ICML.197454	ICML.197023	0
ICML.197455	ICML.197191	0
ICML.197419	ICML.197311	0
ICML.197434	ICML.197412	0
ICML.197567	ICML.197430	0
ICML.197452	ICML.197404	0
ICML.197292	ICML.197035	0
ICML.197454	ICML.197026	0
ICML.197425	ICML.197271	0
ICML.197378	ICML.197312	0
ICML.197563	ICML.197045	0
ICML.197248	ICML.197282	0
ICML.197244	ICML.197266	0
ICML.197241	ICML.197389	0
ICML.197354	ICML.197388	0
ICML.197329	ICML.197443	0
ICML.197257	ICML.197426	0
ICML.197187	ICML.197409	0
ICML.197462	ICML.197265	0
ICML.197471	ICML.197298	0
ICML.197003	ICML.197186	0
ICML.197379	ICML.197028	0
ICML.197370	ICML.197301	0
ICML.197239	ICML.197405	0
ICML.197425	ICML.197292	0
ICML.197120	ICML.197051	0
ICML.197243	ICML.197338	0
ICML.197451	ICML.197071	0
ICML.197425	ICML.197264	0
ICML.197447	ICML.197270	0
ICML.197437	ICML.197072	0
ICML.197259	ICML.197268	0
ICML.197320	ICML.197563	0
ICML.197217	ICML.197505	0
ICML.197373	ICML.197044	0
ICML.197419	ICML.197269	0
ICML.197426	ICML.197199	0
ICML.197291	ICML.197268	0
ICML.197266	ICML.197277	0
ICML.197004	ICML.197434	0
ICML.197564	ICML.197455	0
ICML.197445	ICML.197196	0
ICML.197319	ICML.197453	0
ICML.197447	ICML.197456	0
ICML.197310	ICML.197392	0
ICML.197264	ICML.197276	0
ICML.197246	ICML.197148	0
ICML.197359	ICML.197432	0
ICML.197588	ICML.197330	0
ICML.197325	ICML.197267	0
ICML.197011	ICML.197197	0
ICML.197459	ICML.197187	0
ICML.197272	ICML.197271	0
ICML.197430	ICML.197263	0
ICML.197331	ICML.197020	0
ICML.197442	ICML.197267	0
ICML.197321	ICML.197295	0
ICML.197254	ICML.197293	0
ICML.197259	ICML.197359	0
ICML.197250	ICML.197459	0
ICML.197121	ICML.197422	0
ICML.197361	ICML.197035	0
ICML.197253	ICML.197356	0
ICML.197273	ICML.197413	0
ICML.197252	ICML.197354	0
ICML.197421	ICML.197393	0
ICML.197419	ICML.197021	0
ICML.197189	ICML.197404	0
ICML.197120	ICML.197011	0
ICML.197565	ICML.197292	0
ICML.197392	ICML.197501	0
ICML.197467	ICML.197328	0
ICML.197462	ICML.197280	0
ICML.197565	ICML.197148	0
ICML.197341	ICML.197083	0
ICML.197567	ICML.197411	0
ICML.197201	ICML.197038	0
ICML.197083	ICML.197505	0
ICML.197362	ICML.197445	0
ICML.197320	ICML.197389	0
ICML.197431	ICML.197282	0
ICML.197464	ICML.197406	0
ICML.197120	ICML.197355	0
ICML.197041	ICML.197264	0
ICML.197188	ICML.197043	0
ICML.197319	ICML.197038	0
ICML.197437	ICML.197082	0
ICML.197423	ICML.197042	0
ICML.197347	ICML.197023	0
ICML.197256	ICML.197386	0
ICML.197564	ICML.197026	0
ICML.197217	ICML.197191	0
ICML.197363	ICML.197346	0
ICML.197370	ICML.197304	0
ICML.197461	ICML.197356	0
ICML.197302	ICML.197280	0
ICML.197295	ICML.197037	0
ICML.197453	ICML.197298	0
ICML.197258	ICML.197399	0
ICML.197447	ICML.197292	0
ICML.197303	ICML.197193	0
ICML.197290	ICML.197261	0
ICML.197468	ICML.197281	0
ICML.197326	ICML.197021	0
ICML.197262	ICML.197035	0
ICML.197272	ICML.197401	0
ICML.197321	ICML.197040	0
ICML.197018	ICML.197396	0
ICML.197372	ICML.197410	0
ICML.197287	ICML.197399	0
ICML.197357	ICML.197285	0
ICML.197197	ICML.197277	0
ICML.197444	ICML.197400	0
ICML.197453	ICML.197414	0
ICML.197451	ICML.197428	0
ICML.197449	ICML.197269	0
ICML.197020	ICML.197276	0
ICML.197022	ICML.197505	0
ICML.197464	ICML.197324	0
ICML.197444	ICML.197408	0
ICML.197566	ICML.197041	0
ICML.197372	ICML.197044	0
ICML.197277	ICML.197402	0
ICML.197376	ICML.197370	0
ICML.197336	ICML.197289	0
ICML.197022	ICML.197400	0
ICML.197358	ICML.197447	0
ICML.197372	ICML.197267	0
ICML.197043	ICML.197282	0
ICML.197291	ICML.197404	0
ICML.197009	ICML.197115	0
ICML.197370	ICML.197309	0
ICML.197290	ICML.197026	0
ICML.197372	ICML.197291	0
ICML.197329	ICML.197298	0
ICML.197011	ICML.197293	0
ICML.197254	ICML.197440	0
ICML.197255	ICML.197404	0
ICML.197051	ICML.197403	0
ICML.197461	ICML.197453	0
ICML.197370	ICML.197502	0
ICML.197304	ICML.197077	0
ICML.197120	ICML.197231	0
ICML.197446	ICML.197443	0
ICML.197434	ICML.197040	0
ICML.197258	ICML.197114	0
ICML.197247	ICML.197357	0
ICML.197116	ICML.197264	0
ICML.197358	ICML.197086	0
ICML.197358	ICML.197264	0
ICML.197121	ICML.197294	0
ICML.197359	ICML.197028	0
ICML.197345	ICML.197421	0
ICML.197448	ICML.197023	0
ICML.197430	ICML.197409	0
ICML.197115	ICML.197384	0
ICML.197427	ICML.197195	0
ICML.197254	ICML.197453	0
ICML.197441	ICML.197390	0
ICML.197352	ICML.197194	0
ICML.197360	ICML.197405	0
ICML.197014	ICML.197273	0
ICML.197285	ICML.197276	0
ICML.197254	ICML.197199	0
ICML.197343	ICML.197388	0
ICML.197466	ICML.197387	0
ICML.197029	ICML.197411	0
ICML.197461	ICML.197044	0
ICML.197256	ICML.197276	0
ICML.197357	ICML.197415	0
ICML.197284	ICML.197264	0
ICML.197190	ICML.197382	0
ICML.197193	ICML.197044	0
ICML.197241	ICML.197440	0
ICML.197244	ICML.197436	0
ICML.197200	ICML.197314	0
ICML.197337	ICML.197267	0
ICML.197372	ICML.197286	0
ICML.197460	ICML.197026	0
ICML.197043	ICML.197406	0
ICML.197420	ICML.197414	0
ICML.197121	ICML.197343	0
ICML.197440	ICML.197022	0
ICML.197335	ICML.197433	0
ICML.197336	ICML.197403	0
ICML.197373	ICML.197449	0
ICML.197377	ICML.197351	0
ICML.197300	ICML.197384	0
ICML.197251	ICML.197262	0
ICML.197467	ICML.197435	0
ICML.197448	ICML.197274	0
ICML.197466	ICML.197239	0
ICML.197304	ICML.197426	0
ICML.197250	ICML.197329	0
ICML.197436	ICML.197294	0
ICML.197011	ICML.197359	0
ICML.197255	ICML.197422	0
ICML.197451	ICML.197269	0
ICML.197444	ICML.197504	0
ICML.197011	ICML.197303	0
ICML.197120	ICML.197190	0
ICML.197003	ICML.197305	0
ICML.197305	ICML.197312	0
ICML.197377	ICML.197422	0
ICML.197278	ICML.197396	0
ICML.197462	ICML.197456	0
ICML.197392	ICML.197410	0
ICML.197368	ICML.197410	0
ICML.197028	ICML.197391	0
ICML.197315	ICML.197389	0
ICML.197312	ICML.197403	0
ICML.197361	ICML.197451	0
ICML.197442	ICML.197435	0
ICML.197564	ICML.197420	0
ICML.197367	ICML.197427	0
ICML.197440	ICML.197274	0
ICML.197122	ICML.197394	0
ICML.197359	ICML.197026	0
ICML.197584	ICML.197389	0
ICML.197419	ICML.197425	0
ICML.197452	ICML.197400	0
ICML.197466	ICML.197440	0
ICML.197121	ICML.197450	0
ICML.197249	ICML.197046	0
ICML.197377	ICML.197503	0
ICML.197256	ICML.197188	0
ICML.197120	ICML.197311	0
ICML.197026	ICML.197264	0
ICML.197339	ICML.197269	0
ICML.197332	ICML.197077	0
ICML.197301	ICML.197031	0
ICML.197447	ICML.197020	0
ICML.197043	ICML.197402	0
ICML.197328	ICML.197267	0
ICML.197459	ICML.197457	0
ICML.197335	ICML.197292	0
ICML.197357	ICML.197338	0
ICML.197197	ICML.197293	0
ICML.197440	ICML.197289	0
ICML.197441	ICML.197420	0
ICML.197254	ICML.197292	0
ICML.197259	ICML.197269	0
ICML.197353	ICML.197040	0
ICML.197585	ICML.197415	0
ICML.197347	ICML.197077	0
ICML.197266	ICML.197384	0
ICML.197198	ICML.197029	0
ICML.197007	ICML.197338	0
ICML.197440	ICML.197451	0
ICML.197348	ICML.197450	0
ICML.197247	ICML.197409	0
ICML.197257	ICML.197501	0
ICML.197291	ICML.197413	0
ICML.197439	ICML.197297	0
ICML.197444	ICML.197450	0
ICML.197424	ICML.197262	0
ICML.197246	ICML.197370	0
ICML.197455	ICML.197188	0
ICML.197341	ICML.197433	0
ICML.197420	ICML.197394	0
ICML.197199	ICML.197044	0
ICML.197343	ICML.197457	0
ICML.197242	ICML.197565	0
ICML.197379	ICML.197459	0
ICML.197352	ICML.197045	0
ICML.197336	ICML.197426	0
ICML.197436	ICML.197272	0
ICML.197290	ICML.197502	0
ICML.197445	ICML.197277	0
ICML.197321	ICML.197438	0
ICML.197333	ICML.197316	0
ICML.197373	ICML.197198	0
ICML.197011	ICML.197315	0
ICML.197252	ICML.197459	0
ICML.197122	ICML.197362	0
ICML.197459	ICML.197386	0
ICML.197350	ICML.197187	0
ICML.197247	ICML.197450	0
ICML.197003	ICML.197401	0
ICML.197037	ICML.197402	0
ICML.197259	ICML.197408	0
ICML.197377	ICML.197231	0
ICML.197252	ICML.197460	0
ICML.197372	ICML.197464	0
ICML.197376	ICML.197373	0
ICML.197045	ICML.197410	0
ICML.197305	ICML.197042	0
ICML.197588	ICML.197502	0
ICML.197012	ICML.197440	0
ICML.197370	ICML.197285	0
ICML.197464	ICML.197325	0
ICML.197011	ICML.197265	0
ICML.197445	ICML.197041	0
ICML.197243	ICML.197394	0
ICML.197345	ICML.197451	0
ICML.197464	ICML.197316	0
ICML.197435	ICML.197388	0
ICML.197011	ICML.197276	0
ICML.197031	ICML.197405	0
ICML.197396	ICML.197273	0
ICML.197324	ICML.197193	0
ICML.197003	ICML.197388	0
ICML.197466	ICML.197461	0
ICML.197336	ICML.197332	0
ICML.197344	ICML.197456	0
ICML.197003	ICML.197290	0
ICML.197003	ICML.197282	0
ICML.197357	ICML.197270	0
ICML.197259	ICML.197077	0
ICML.197259	ICML.197029	0
ICML.197283	ICML.197402	0
ICML.197201	ICML.197300	0
ICML.197217	ICML.197418	0
ICML.197280	ICML.197293	0
ICML.197023	ICML.197407	0
ICML.197463	ICML.197429	0
ICML.197345	ICML.197194	0
ICML.197369	ICML.197038	0
ICML.197301	ICML.197290	0
ICML.197326	ICML.197077	0
ICML.197192	ICML.197296	0
ICML.197020	ICML.197275	0
ICML.197377	ICML.197448	0
ICML.197301	ICML.197502	0
ICML.197453	ICML.197269	0
ICML.197247	ICML.197014	0
ICML.197345	ICML.197261	0
ICML.197121	ICML.197271	0
ICML.197255	ICML.197321	0
ICML.197359	ICML.197295	0
ICML.197346	ICML.197354	0
ICML.197472	ICML.197439	0
ICML.197472	ICML.197277	0
ICML.197440	ICML.197277	0
ICML.197247	ICML.197077	0
ICML.197448	ICML.197414	0
ICML.197123	ICML.197423	0
ICML.197358	ICML.197405	0
ICML.197428	ICML.197424	0
ICML.197419	ICML.197279	0
ICML.197339	ICML.197414	0
ICML.197445	ICML.197274	0
ICML.197425	ICML.197414	0
ICML.197426	ICML.197085	0
ICML.197363	ICML.197350	0
ICML.197018	ICML.197429	0
ICML.197362	ICML.197455	0
ICML.197359	ICML.197197	0
ICML.197367	ICML.197250	0
ICML.197259	ICML.197451	0
ICML.197291	ICML.197503	0
ICML.197305	ICML.197198	0
ICML.197446	ICML.197505	0
ICML.197253	ICML.197190	0
ICML.197123	ICML.197259	0
ICML.197197	ICML.197381	0
ICML.197341	ICML.197117	0
ICML.197268	ICML.197411	0
ICML.197447	ICML.197190	0
ICML.197468	ICML.197418	0
ICML.197250	ICML.197435	0
ICML.197421	ICML.197388	0
ICML.197269	ICML.197035	0
ICML.197040	ICML.197397	0
ICML.197422	ICML.197041	0
ICML.197363	ICML.197437	0
ICML.197247	ICML.197295	0
ICML.197567	ICML.197444	0
ICML.197349	ICML.197327	0
ICML.197022	ICML.197409	0
ICML.197284	ICML.197298	0
ICML.197343	ICML.197418	0
ICML.197258	ICML.197278	0
ICML.197333	ICML.197401	0
ICML.197457	ICML.197268	0
ICML.197148	ICML.197393	0
ICML.197465	ICML.197316	0
ICML.197376	ICML.197391	0
ICML.197007	ICML.197300	0
ICML.197252	ICML.197425	0
ICML.197245	ICML.197028	0
ICML.197464	ICML.197390	0
ICML.197043	ICML.197294	0
ICML.197344	ICML.197454	0
ICML.197586	ICML.197434	0
ICML.197267	ICML.197386	0
ICML.197303	ICML.197505	0
ICML.197231	ICML.197319	0
ICML.197249	ICML.197586	0
ICML.197443	ICML.197394	0
ICML.197301	ICML.197273	0
ICML.197472	ICML.197293	0
ICML.197043	ICML.197052	0
ICML.197450	ICML.197504	0
ICML.197420	ICML.197052	0
ICML.197004	ICML.197379	0
ICML.197342	ICML.197286	0
ICML.197325	ICML.197450	0
ICML.197379	ICML.197197	0
ICML.197254	ICML.197414	0
ICML.197360	ICML.197356	0
ICML.197396	ICML.197415	0
ICML.197461	ICML.197350	0
ICML.197459	ICML.197190	0
ICML.197462	ICML.197083	0
ICML.197001	ICML.197333	0
ICML.197373	ICML.197382	0
ICML.197249	ICML.197405	0
ICML.197038	ICML.197402	0
ICML.197376	ICML.197330	0
ICML.197329	ICML.197502	0
ICML.197029	ICML.197392	0
ICML.197425	ICML.197026	0
ICML.197247	ICML.197297	0
ICML.197196	ICML.197411	0
ICML.197372	ICML.197440	0
ICML.197357	ICML.197115	0
ICML.197052	ICML.197387	0
ICML.197336	ICML.197198	0
ICML.197252	ICML.197266	0
ICML.197242	ICML.197274	0
ICML.197368	ICML.197422	0
ICML.197291	ICML.197267	0
ICML.197457	ICML.197293	0
ICML.197302	ICML.197023	0
ICML.197242	ICML.197261	0
ICML.197339	ICML.197381	0
ICML.197253	ICML.197336	0
ICML.197446	ICML.197035	0
ICML.197441	ICML.197399	0
ICML.197019	ICML.197501	0
ICML.197280	ICML.197380	0
ICML.197377	ICML.197117	0
ICML.197115	ICML.197295	0
ICML.197320	ICML.197417	0
ICML.197255	ICML.197405	0
ICML.197327	ICML.197264	0
ICML.197346	ICML.197023	0
ICML.197388	ICML.197266	0
ICML.197567	ICML.197201	0
ICML.197348	ICML.197504	0
ICML.197001	ICML.197414	0
ICML.197120	ICML.197334	0
ICML.197374	ICML.197472	0
ICML.197336	ICML.197037	0
ICML.197397	ICML.197405	0
ICML.197250	ICML.197300	0
ICML.197278	ICML.197271	0
ICML.197456	ICML.197043	0
ICML.197295	ICML.197409	0
ICML.197566	ICML.197196	0
ICML.197465	ICML.197421	0
ICML.197256	ICML.197405	0
ICML.197302	ICML.197296	0
ICML.197326	ICML.197333	0
ICML.197042	ICML.197403	0
ICML.197460	ICML.197199	0
ICML.197003	ICML.197341	0
ICML.197329	ICML.197314	0
ICML.197422	ICML.197267	0
ICML.197350	ICML.197191	0
ICML.197239	ICML.197434	0
ICML.197440	ICML.197042	0
ICML.197370	ICML.197320	0
ICML.197567	ICML.197309	0
ICML.197356	ICML.197281	0
ICML.197342	ICML.197035	0
ICML.197003	ICML.197189	0
ICML.197420	ICML.197266	0
ICML.197353	ICML.197042	0
ICML.197353	ICML.197304	0
ICML.197009	ICML.197342	0
ICML.197256	ICML.197459	0
ICML.197354	ICML.197044	0
ICML.197050	ICML.197263	0
ICML.197259	ICML.197459	0
ICML.197268	ICML.197402	0
ICML.197086	ICML.197281	0
ICML.197351	ICML.197289	0
ICML.197342	ICML.197115	0
ICML.197252	ICML.197435	0
ICML.197193	ICML.197282	0
ICML.197250	ICML.197401	0
ICML.197339	ICML.197405	0
ICML.197028	ICML.197264	0
ICML.197115	ICML.197278	0
ICML.197004	ICML.197410	0
ICML.197386	ICML.197270	0
ICML.197566	ICML.197274	0
ICML.197586	ICML.197381	0
ICML.197432	ICML.197037	0
ICML.197358	ICML.197335	0
ICML.197449	ICML.197031	0
ICML.197586	ICML.197449	0
ICML.197461	ICML.197419	0
ICML.197244	ICML.197115	0
ICML.197256	ICML.197448	0
ICML.197356	ICML.197427	0
ICML.197349	ICML.197436	0
ICML.197424	ICML.197069	0
ICML.197231	ICML.197429	0
ICML.197011	ICML.197446	0
ICML.197010	ICML.197433	0
ICML.197011	ICML.197291	0
ICML.197120	ICML.197434	0
ICML.197339	ICML.197051	0
ICML.197563	ICML.197040	0
ICML.197424	ICML.197272	0
ICML.197114	ICML.197403	0
ICML.197249	ICML.197270	0
ICML.197202	ICML.197458	0
ICML.197046	ICML.197402	0
ICML.197368	ICML.197341	0
ICML.197040	ICML.197148	0
ICML.197567	ICML.197292	0
ICML.197420	ICML.197044	0
ICML.197564	ICML.197262	0
ICML.197250	ICML.197303	0
ICML.197374	ICML.197011	0
ICML.197362	ICML.197068	0
ICML.197361	ICML.197029	0
ICML.197428	ICML.197188	0
ICML.197205	ICML.197272	0
ICML.197450	ICML.197277	0
ICML.197424	ICML.197436	0
ICML.197316	ICML.197409	0
ICML.197377	ICML.197082	0
ICML.197426	ICML.197197	0
ICML.197241	ICML.197190	0
ICML.197239	ICML.197414	0
ICML.197443	ICML.197393	0
ICML.197193	ICML.197050	0
ICML.197292	ICML.197394	0
ICML.197423	ICML.197302	0
ICML.197367	ICML.197363	0
ICML.197258	ICML.197349	0
ICML.197451	ICML.197284	0
ICML.197374	ICML.197456	0
ICML.197254	ICML.197433	0
ICML.197461	ICML.197282	0
ICML.197361	ICML.197356	0
ICML.197428	ICML.197086	0
ICML.197266	ICML.197270	0
ICML.197246	ICML.197116	0
ICML.197252	ICML.197567	0
ICML.197252	ICML.197191	0
ICML.197448	ICML.197436	0
ICML.197120	ICML.197470	0
ICML.197258	ICML.197410	0
ICML.197339	ICML.197294	0
ICML.197339	ICML.197070	0
ICML.197255	ICML.197457	0
ICML.197455	ICML.197300	0
ICML.197244	ICML.197564	0
ICML.197377	ICML.197329	0
ICML.197587	ICML.197290	0
ICML.197289	ICML.197023	0
ICML.197260	ICML.197414	0
ICML.197257	ICML.197278	0
ICML.197425	ICML.197303	0
ICML.197011	ICML.197411	0
ICML.197116	ICML.197394	0
ICML.197297	ICML.197399	0
ICML.197286	ICML.197148	0
ICML.197038	ICML.197273	0
ICML.197314	ICML.197416	0
ICML.197295	ICML.197026	0
ICML.197256	ICML.197430	0
ICML.197434	ICML.197410	0
ICML.197448	ICML.197194	0
ICML.197404	ICML.197407	0
ICML.197433	ICML.197430	0
ICML.197348	ICML.197501	0
ICML.197051	ICML.197148	0
ICML.197434	ICML.197502	0
ICML.197018	ICML.197410	0
ICML.197393	ICML.197413	0
ICML.197287	ICML.197409	0
ICML.197340	ICML.197051	0
ICML.197448	ICML.197266	0
ICML.197241	ICML.197321	0
ICML.197445	ICML.197295	0
ICML.197262	ICML.197391	0
ICML.197421	ICML.197268	0
ICML.197372	ICML.197442	0
ICML.197292	ICML.197261	0
ICML.197051	ICML.197402	0
ICML.197588	ICML.197279	0
ICML.197564	ICML.197044	0
ICML.197387	ICML.197411	0
ICML.197376	ICML.197291	0
ICML.197191	ICML.197043	0
ICML.197267	ICML.197277	0
ICML.197116	ICML.197327	0
ICML.197028	ICML.197416	0
ICML.197248	ICML.197349	0
ICML.197329	ICML.197303	0
ICML.197346	ICML.197331	0
ICML.197337	ICML.197290	0
ICML.197018	ICML.197316	0
ICML.197451	ICML.197046	0
ICML.197584	ICML.197303	0
ICML.197324	ICML.197339	0
ICML.197448	ICML.197334	0
ICML.197418	ICML.197072	0
ICML.197244	ICML.197324	0
ICML.197186	ICML.197043	0
ICML.197310	ICML.197194	0
ICML.197326	ICML.197456	0
ICML.197201	ICML.197046	0
ICML.197084	ICML.197046	0
ICML.197295	ICML.197383	0
ICML.197362	ICML.197231	0
ICML.197268	ICML.197412	0
ICML.197252	ICML.197381	0
ICML.197453	ICML.197031	0
ICML.197357	ICML.197231	0
ICML.197377	ICML.197455	0
ICML.197029	ICML.197271	0
ICML.197463	ICML.197040	0
ICML.197362	ICML.197349	0
ICML.197245	ICML.197414	0
ICML.197384	ICML.197415	0
ICML.197315	ICML.197046	0
ICML.197330	ICML.197380	0
ICML.197360	ICML.197276	0
ICML.197120	ICML.197189	0
ICML.197068	ICML.197194	0
ICML.197031	ICML.197401	0
ICML.197340	ICML.197301	0
ICML.197321	ICML.197262	0
ICML.197440	ICML.197278	0
ICML.197001	ICML.197387	0
ICML.197348	ICML.197194	0
ICML.197301	ICML.197384	0
ICML.197231	ICML.197291	0
ICML.197123	ICML.197362	0
ICML.197337	ICML.197381	0
ICML.197377	ICML.197402	0
ICML.197258	ICML.197300	0
ICML.197465	ICML.197328	0
ICML.197374	ICML.197462	0
ICML.197247	ICML.197261	0
ICML.197041	ICML.197290	0
ICML.197035	ICML.197411	0
ICML.197292	ICML.197410	0
ICML.197357	ICML.197335	0
ICML.197331	ICML.197505	0
ICML.197422	ICML.197281	0
ICML.197324	ICML.197409	0
ICML.197357	ICML.197052	0
ICML.197012	ICML.197303	0
ICML.197330	ICML.197502	0
ICML.197018	ICML.197433	0
ICML.197200	ICML.197020	0
ICML.197290	ICML.197299	0
ICML.197300	ICML.197504	0
ICML.197360	ICML.197023	0
ICML.197336	ICML.197287	0
ICML.197372	ICML.197301	0
ICML.197259	ICML.197285	0
ICML.197303	ICML.197314	0
ICML.197450	ICML.197298	0
ICML.197439	ICML.197505	0
ICML.197381	ICML.197273	0
ICML.197429	ICML.197314	0
ICML.197245	ICML.197277	0
ICML.197009	ICML.197072	0
ICML.197348	ICML.197447	0
ICML.197362	ICML.197342	0
ICML.197007	ICML.197331	0
ICML.197073	ICML.197285	0
ICML.197348	ICML.197567	0
ICML.197243	ICML.197401	0
ICML.197003	ICML.197254	0
ICML.197116	ICML.197400	0
ICML.197288	ICML.197261	0
ICML.197243	ICML.197294	0
ICML.197471	ICML.197278	0
ICML.197329	ICML.197296	0
ICML.197448	ICML.197293	0
ICML.197014	ICML.197393	0
ICML.197121	ICML.197289	0
ICML.197440	ICML.197296	0
ICML.197010	ICML.197288	0
ICML.197420	ICML.197402	0
ICML.197434	ICML.197043	0
ICML.197077	ICML.197401	0
ICML.197420	ICML.197407	0
ICML.197332	ICML.197275	0
ICML.197453	ICML.197038	0
ICML.197001	ICML.197296	0
ICML.197567	ICML.197423	0
ICML.197082	ICML.197199	0
ICML.197018	ICML.197304	0
ICML.197319	ICML.197339	0
ICML.197274	ICML.197270	0
ICML.197426	ICML.197437	0
ICML.197245	ICML.197011	0
ICML.197369	ICML.197244	0
ICML.197077	ICML.197288	0
ICML.197242	ICML.197409	0
ICML.197046	ICML.197384	0
ICML.197085	ICML.197410	0
ICML.197249	ICML.197360	0
ICML.197347	ICML.197261	0
ICML.197331	ICML.197427	0
ICML.197367	ICML.197406	0
ICML.197379	ICML.197430	0
ICML.197472	ICML.197087	0
ICML.197247	ICML.197284	0
ICML.197252	ICML.197400	0
ICML.197465	ICML.197337	0
ICML.197464	ICML.197077	0
ICML.197350	ICML.197083	0
ICML.197368	ICML.197405	0
ICML.197378	ICML.197462	0
ICML.197343	ICML.197430	0
ICML.197252	ICML.197282	0
ICML.197586	ICML.197338	0
ICML.197009	ICML.197501	0
ICML.197443	ICML.197388	0
ICML.197426	ICML.197044	0
ICML.197368	ICML.197356	0
ICML.197343	ICML.197302	0
ICML.197369	ICML.197392	0
ICML.197201	ICML.197407	0
ICML.197300	ICML.197026	0
ICML.197362	ICML.197189	0
ICML.197469	ICML.197409	0
ICML.197028	ICML.197262	0
ICML.197349	ICML.197409	0
ICML.197456	ICML.197040	0
ICML.197431	ICML.197401	0
ICML.197468	ICML.197401	0
ICML.197346	ICML.197290	0
ICML.197348	ICML.197280	0
ICML.197319	ICML.197294	0
ICML.197332	ICML.197399	0
ICML.197343	ICML.197281	0
ICML.197245	ICML.197043	0
ICML.197205	ICML.197315	0
ICML.197446	ICML.197387	0
ICML.197010	ICML.197453	0
ICML.197286	ICML.197380	0
ICML.197011	ICML.197050	0
ICML.197434	ICML.197198	0
ICML.197011	ICML.197388	0
ICML.197368	ICML.197369	0
ICML.197434	ICML.197396	0
ICML.197457	ICML.197026	0
ICML.197072	ICML.197388	0
ICML.197148	ICML.197022	0
ICML.197339	ICML.197400	0
ICML.197255	ICML.197303	0
ICML.197043	ICML.197296	0
ICML.197311	ICML.197410	0
ICML.197424	ICML.197050	0
ICML.197372	ICML.197586	0
ICML.197069	ICML.197288	0
ICML.197363	ICML.197189	0
ICML.197189	ICML.197281	0
ICML.197466	ICML.197262	0
ICML.197565	ICML.197441	0
ICML.197245	ICML.197447	0
ICML.197354	ICML.197269	0
ICML.197436	ICML.197314	0
ICML.197205	ICML.197380	0
ICML.197003	ICML.197071	0
ICML.197241	ICML.197426	0
ICML.197436	ICML.197383	0
ICML.197328	ICML.197422	0
ICML.197343	ICML.197196	0
ICML.197467	ICML.197420	0
ICML.197312	ICML.197400	0
ICML.197046	ICML.197505	0
ICML.197349	ICML.197087	0
ICML.197003	ICML.197116	0
ICML.197454	ICML.197020	0
ICML.197378	ICML.197194	0
ICML.197463	ICML.197069	0
ICML.197448	ICML.197282	0
ICML.197327	ICML.197402	0
ICML.197320	ICML.197332	0
ICML.197431	ICML.197410	0
ICML.197376	ICML.197194	0
ICML.197291	ICML.197023	0
ICML.197440	ICML.197265	0
ICML.197329	ICML.197321	0
ICML.197255	ICML.197338	0
ICML.197329	ICML.197310	0
ICML.197425	ICML.197286	0
ICML.197460	ICML.197389	0
ICML.197456	ICML.197303	0
ICML.197419	ICML.197423	0
ICML.197464	ICML.197439	0
ICML.197012	ICML.197148	0
ICML.197422	ICML.197193	0
ICML.197293	ICML.197023	0
ICML.197324	ICML.197284	0
ICML.197358	ICML.197071	0
ICML.197187	ICML.197261	0
ICML.197466	ICML.197329	0
ICML.197231	ICML.197083	0
ICML.197566	ICML.197320	0
ICML.197403	ICML.197409	0
ICML.197355	ICML.197023	0
ICML.197068	ICML.197294	0
ICML.197368	ICML.197289	0
ICML.197445	ICML.197405	0
ICML.197068	ICML.197271	0
ICML.197001	ICML.197357	0
ICML.197310	ICML.197071	0
ICML.197243	ICML.197382	0
ICML.197009	ICML.197315	0
ICML.197452	ICML.197044	0
ICML.197352	ICML.197330	0
ICML.197362	ICML.197195	0
ICML.197123	ICML.197296	0
ICML.197284	ICML.197291	0
ICML.197445	ICML.197305	0
ICML.197347	ICML.197464	0
ICML.197369	ICML.197351	0
ICML.197458	ICML.197293	0
ICML.197431	ICML.197411	0
ICML.197463	ICML.197435	0
ICML.197467	ICML.197419	0
ICML.197372	ICML.197327	0
ICML.197457	ICML.197332	0
ICML.197329	ICML.197046	0
ICML.197217	ICML.197294	0
ICML.197452	ICML.197266	0
ICML.197369	ICML.197458	0
ICML.197328	ICML.197021	0
ICML.197461	ICML.197450	0
ICML.197449	ICML.197505	0
ICML.197456	ICML.197289	0
ICML.197259	ICML.197321	0
ICML.197469	ICML.197503	0
ICML.197367	ICML.197037	0
ICML.197378	ICML.197294	0
ICML.197087	ICML.197192	0
ICML.197342	ICML.197424	0
ICML.197419	ICML.197435	0
ICML.197427	ICML.197069	0
ICML.197011	ICML.197355	0
ICML.197473	ICML.197316	0
ICML.197004	ICML.197262	0
ICML.197451	ICML.197199	0
ICML.197377	ICML.197404	0
ICML.197453	ICML.197300	0
ICML.197018	ICML.197314	0
ICML.197148	ICML.197381	0
ICML.197252	ICML.197453	0
ICML.197243	ICML.197083	0
ICML.197457	ICML.197028	0
ICML.197288	ICML.197051	0
ICML.197291	ICML.197263	0
ICML.197022	ICML.197416	0
ICML.197045	ICML.197275	0
ICML.197020	ICML.197278	0
ICML.197280	ICML.197270	0
ICML.197333	ICML.197028	0
ICML.197011	ICML.197357	0
ICML.197586	ICML.197457	0
ICML.197456	ICML.197199	0
ICML.197246	ICML.197449	0
ICML.197370	ICML.197271	0
ICML.197003	ICML.197430	0
ICML.197348	ICML.197189	0
ICML.197242	ICML.197384	0
ICML.197376	ICML.197331	0
ICML.197458	ICML.197419	0
ICML.197202	ICML.197393	0
ICML.197003	ICML.197354	0
ICML.197352	ICML.197278	0
ICML.197037	ICML.197412	0
ICML.197198	ICML.197288	0
ICML.197445	ICML.197271	0
ICML.197018	ICML.197253	0
ICML.197255	ICML.197197	0
ICML.197373	ICML.197457	0
ICML.197430	ICML.197021	0
ICML.197339	ICML.197197	0
ICML.197329	ICML.197274	0
ICML.197350	ICML.197414	0
ICML.197440	ICML.197384	0
ICML.197420	ICML.197387	0
ICML.197335	ICML.197428	0
ICML.197254	ICML.197340	0
ICML.197243	ICML.197453	0
ICML.197253	ICML.197301	0
ICML.197300	ICML.197399	0
ICML.197588	ICML.197440	0
ICML.197446	ICML.197404	0
ICML.197269	ICML.197407	0
ICML.197003	ICML.197393	0
ICML.197588	ICML.197359	0
ICML.197463	ICML.197191	0
ICML.197357	ICML.197505	0
ICML.197586	ICML.197312	0
ICML.197374	ICML.197023	0
ICML.197425	ICML.197028	0
ICML.197300	ICML.197312	0
ICML.197045	ICML.197387	0
ICML.197001	ICML.197261	0
ICML.197422	ICML.197285	0
ICML.197014	ICML.197505	0
ICML.197231	ICML.197196	0
ICML.197333	ICML.197194	0
ICML.197588	ICML.197563	0
ICML.197330	ICML.197284	0
ICML.197148	ICML.197405	0
ICML.197436	ICML.197288	0
ICML.197010	ICML.197282	0
ICML.197360	ICML.197418	0
ICML.197121	ICML.197460	0
ICML.197077	ICML.197194	0
ICML.197251	ICML.197423	0
ICML.197333	ICML.197038	0
ICML.197245	ICML.197585	0
ICML.197374	ICML.197268	0
ICML.197296	ICML.197038	0
ICML.197246	ICML.197050	0
ICML.197012	ICML.197288	0
ICML.197043	ICML.197026	0
ICML.197461	ICML.197070	0
ICML.197304	ICML.197388	0
ICML.197284	ICML.197297	0
ICML.197007	ICML.197272	0
ICML.197243	ICML.197273	0
ICML.197361	ICML.197455	0
ICML.197254	ICML.197196	0
ICML.197324	ICML.197416	0
ICML.197280	ICML.197389	0
ICML.197377	ICML.197327	0
ICML.197254	ICML.197422	0
ICML.197083	ICML.197289	0
ICML.197243	ICML.197415	0
ICML.197362	ICML.197382	0
ICML.197358	ICML.197356	0
ICML.197394	ICML.197410	0
ICML.197321	ICML.197435	0
ICML.197122	ICML.197193	0
ICML.197586	ICML.197427	0
ICML.197424	ICML.197284	0
ICML.197425	ICML.197426	0
ICML.197006	ICML.197205	0
ICML.197200	ICML.197276	0
ICML.197374	ICML.197114	0
ICML.197449	ICML.197285	0
ICML.197014	ICML.197292	0
ICML.197396	ICML.197392	0
ICML.197321	ICML.197038	0
ICML.197431	ICML.197264	0
ICML.197446	ICML.197413	0
ICML.197328	ICML.197401	0
ICML.197362	ICML.197350	0
ICML.197050	ICML.197038	0
ICML.197327	ICML.197052	0
ICML.197472	ICML.197316	0
ICML.197246	ICML.197404	0
ICML.197253	ICML.197296	0
ICML.197252	ICML.197461	0
ICML.197281	ICML.197409	0
ICML.197357	ICML.197405	0
ICML.197465	ICML.197310	0
ICML.197435	ICML.197292	0
ICML.197399	ICML.197412	0
ICML.197466	ICML.197359	0
ICML.197461	ICML.197267	0
ICML.197446	ICML.197320	0
ICML.197200	ICML.197424	0
ICML.197436	ICML.197397	0
ICML.197361	ICML.197350	0
ICML.197003	ICML.197424	0
ICML.197341	ICML.197316	0
ICML.197289	ICML.197405	0
ICML.197003	ICML.197376	0
ICML.197353	ICML.197327	0
ICML.197014	ICML.197431	0
ICML.197446	ICML.197423	0
ICML.197328	ICML.197050	0
ICML.197453	ICML.197418	0
ICML.197296	ICML.197292	0
ICML.197006	ICML.197409	0
ICML.197315	ICML.197052	0
ICML.197441	ICML.197316	0
ICML.197454	ICML.197040	0
ICML.197330	ICML.197077	0
ICML.197567	ICML.197041	0
ICML.197192	ICML.197193	0
ICML.197253	ICML.197051	0
ICML.197423	ICML.197300	0
ICML.197332	ICML.197286	0
ICML.197369	ICML.197296	0
ICML.197115	ICML.197439	0
ICML.197346	ICML.197438	0
ICML.197468	ICML.197273	0
ICML.197041	ICML.197410	0
ICML.197243	ICML.197359	0
ICML.197585	ICML.197403	0
ICML.197250	ICML.197336	0
ICML.197243	ICML.197019	0
ICML.197367	ICML.197045	0
ICML.197217	ICML.197262	0
ICML.197123	ICML.197450	0
ICML.197259	ICML.197038	0
ICML.197345	ICML.197275	0
ICML.197252	ICML.197450	0
ICML.197202	ICML.197417	0
ICML.197436	ICML.197399	0
ICML.197123	ICML.197199	0
ICML.197266	ICML.197391	0
ICML.197320	ICML.197432	0
ICML.197425	ICML.197267	0
ICML.197297	ICML.197410	0
ICML.197001	ICML.197350	0
ICML.197205	ICML.197405	0
ICML.197348	ICML.197077	0
ICML.197252	ICML.197329	0
ICML.197010	ICML.197451	0
ICML.197441	ICML.197563	0
ICML.197006	ICML.197042	0
ICML.197462	ICML.197445	0
ICML.197300	ICML.197429	0
ICML.197248	ICML.197356	0
ICML.197255	ICML.197279	0
ICML.197301	ICML.197404	0
ICML.197249	ICML.197403	0
ICML.197264	ICML.197382	0
ICML.197341	ICML.197290	0
ICML.197305	ICML.197429	0
ICML.197436	ICML.197407	0
ICML.197243	ICML.197340	0
ICML.197443	ICML.197069	0
ICML.197436	ICML.197020	0
ICML.197253	ICML.197305	0
ICML.197205	ICML.197384	0
ICML.197443	ICML.197563	0
ICML.197339	ICML.197435	0
ICML.197304	ICML.197021	0
ICML.197287	ICML.197262	0
ICML.197315	ICML.197148	0
ICML.197246	ICML.197357	0
ICML.197012	ICML.197505	0
ICML.197122	ICML.197029	0
ICML.197292	ICML.197020	0
ICML.197282	ICML.197410	0
ICML.197429	ICML.197414	0
ICML.197001	ICML.197280	0
ICML.197425	ICML.197280	0
ICML.197312	ICML.197195	0
ICML.197565	ICML.197289	0
ICML.197194	ICML.197503	0
ICML.197455	ICML.197502	0
ICML.197070	ICML.197279	0
ICML.197459	ICML.197038	0
ICML.197010	ICML.197381	0
ICML.197424	ICML.197266	0
ICML.197022	ICML.197402	0
ICML.197315	ICML.197393	0
ICML.197246	ICML.197345	0
ICML.197324	ICML.197077	0
ICML.197361	ICML.197326	0
ICML.197252	ICML.197087	0
ICML.197420	ICML.197284	0
ICML.197342	ICML.197332	0
ICML.197471	ICML.197051	0
ICML.197443	ICML.197271	0
ICML.197459	ICML.197305	0
ICML.197368	ICML.197288	0
ICML.197314	ICML.197041	0
ICML.197437	ICML.197021	0
ICML.197321	ICML.197335	0
ICML.197463	ICML.197043	0
ICML.197365	ICML.197069	0
ICML.197320	ICML.197298	0
ICML.197250	ICML.197345	0
ICML.197292	ICML.197029	0
ICML.197346	ICML.197029	0
ICML.197468	ICML.197341	0
ICML.197282	ICML.197414	0
ICML.197374	ICML.197350	0
ICML.197019	ICML.197400	0
ICML.197018	ICML.197300	0
ICML.197351	ICML.197406	0
ICML.197435	ICML.197086	0
ICML.197433	ICML.197501	0
ICML.197242	ICML.197443	0
ICML.197252	ICML.197410	0
ICML.197367	ICML.197018	0
ICML.197432	ICML.197069	0
ICML.197239	ICML.197077	0
ICML.197346	ICML.197280	0
ICML.197266	ICML.197411	0
ICML.197242	ICML.197324	0
ICML.197431	ICML.197502	0
ICML.197319	ICML.197413	0
ICML.197465	ICML.197286	0
ICML.197006	ICML.197250	0
ICML.197376	ICML.197270	0
ICML.197435	ICML.197193	0
ICML.197301	ICML.197021	0
ICML.197249	ICML.197276	0
ICML.197345	ICML.197284	0
ICML.197289	ICML.197415	0
ICML.197120	ICML.197505	0
ICML.197028	ICML.197271	0
ICML.197359	ICML.197073	0
ICML.197304	ICML.197290	0
ICML.197566	ICML.197279	0
ICML.197243	ICML.197365	0
ICML.197293	ICML.197035	0
ICML.197468	ICML.197458	0
ICML.197459	ICML.197191	0
ICML.197189	ICML.197292	0
ICML.197587	ICML.197463	0
ICML.197253	ICML.197421	0
ICML.197379	ICML.197468	0
ICML.197243	ICML.197303	0
ICML.197006	ICML.197343	0
ICML.197443	ICML.197022	0
ICML.197349	ICML.197462	0
ICML.197422	ICML.197050	0
ICML.197196	ICML.197026	0
ICML.197035	ICML.197405	0
ICML.197283	ICML.197502	0
ICML.197584	ICML.197435	0
ICML.197588	ICML.197434	0
ICML.197243	ICML.197281	0
ICML.197019	ICML.197329	0
ICML.197458	ICML.197412	0
ICML.197280	ICML.197295	0
ICML.197242	ICML.197333	0
ICML.197383	ICML.197396	0
ICML.197305	ICML.197040	0
ICML.197004	ICML.197239	0
ICML.197462	ICML.197277	0
ICML.197043	ICML.197412	0
ICML.197019	ICML.197452	0
ICML.197319	ICML.197029	0
ICML.197336	ICML.197190	0
ICML.197387	ICML.197394	0
ICML.197121	ICML.197349	0
ICML.197324	ICML.197394	0
ICML.197001	ICML.197268	0
ICML.197019	ICML.197427	0
ICML.197189	ICML.197501	0
ICML.197006	ICML.197413	0
ICML.197009	ICML.197029	0
ICML.197376	ICML.197401	0
ICML.197014	ICML.197412	0
ICML.197120	ICML.197376	0
ICML.197302	ICML.197401	0
ICML.197424	ICML.197068	0
ICML.197254	ICML.197341	0
ICML.197331	ICML.197282	0
ICML.197316	ICML.197042	0
ICML.197197	ICML.197409	0
ICML.197006	ICML.197244	0
ICML.197041	ICML.197276	0
ICML.197294	ICML.197393	0
ICML.197324	ICML.197300	0
ICML.197368	ICML.197315	0
ICML.197359	ICML.197280	0
ICML.197374	ICML.197505	0
ICML.197300	ICML.197277	0
ICML.197423	ICML.197429	0
ICML.197288	ICML.197031	0
ICML.197353	ICML.197351	0
ICML.197252	ICML.197415	0
ICML.197287	ICML.197405	0
ICML.197377	ICML.197011	0
ICML.197348	ICML.197190	0
ICML.197245	ICML.197464	0
ICML.197422	ICML.197071	0
ICML.197361	ICML.197342	0
ICML.197360	ICML.197468	0
ICML.197424	ICML.197198	0
ICML.197301	ICML.197408	0
ICML.197337	ICML.197422	0
ICML.197339	ICML.197267	0
ICML.197001	ICML.197239	0
ICML.197285	ICML.197403	0
ICML.197563	ICML.197287	0
ICML.197361	ICML.197408	0
ICML.197305	ICML.197437	0
ICML.197326	ICML.197192	0
ICML.197462	ICML.197271	0
ICML.197335	ICML.197022	0
ICML.197117	ICML.197022	0
ICML.197004	ICML.197505	0
ICML.197422	ICML.197268	0
ICML.197341	ICML.197077	0
ICML.197372	ICML.197022	0
ICML.197331	ICML.197267	0
ICML.197301	ICML.197026	0
ICML.197086	ICML.197388	0
ICML.197120	ICML.197348	0
ICML.197004	ICML.197282	0
ICML.197305	ICML.197038	0
ICML.197051	ICML.197405	0
ICML.197365	ICML.197464	0
ICML.197018	ICML.197424	0
ICML.197423	ICML.197040	0
ICML.197114	ICML.197052	0
ICML.197427	ICML.197068	0
ICML.197376	ICML.197359	0
ICML.197001	ICML.197453	0
ICML.197243	ICML.197409	0
ICML.197376	ICML.197336	0
ICML.197424	ICML.197286	0
ICML.197011	ICML.197191	0
ICML.197437	ICML.197068	0
ICML.197009	ICML.197387	0
ICML.197250	ICML.197460	0
ICML.197019	ICML.197345	0
ICML.197115	ICML.197193	0
ICML.197426	ICML.197420	0
ICML.197429	ICML.197383	0
ICML.197457	ICML.197451	0
ICML.197567	ICML.197429	0
ICML.197302	ICML.197408	0
ICML.197462	ICML.197278	0
ICML.197284	ICML.197262	0
ICML.197202	ICML.197410	0
ICML.197254	ICML.197115	0
ICML.197010	ICML.197502	0
ICML.197397	ICML.197416	0
ICML.197355	ICML.197294	0
ICML.197041	ICML.197394	0
ICML.197362	ICML.197260	0
ICML.197198	ICML.197260	0
ICML.197120	ICML.197349	0
ICML.197186	ICML.197410	0
ICML.197245	ICML.197297	0
ICML.197457	ICML.197281	0
ICML.197010	ICML.197355	0
ICML.197370	ICML.197504	0
ICML.197374	ICML.197450	0
ICML.197329	ICML.197031	0
ICML.197422	ICML.197294	0
ICML.197585	ICML.197293	0
ICML.197355	ICML.197450	0
ICML.197245	ICML.197190	0
ICML.197462	ICML.197404	0
ICML.197420	ICML.197311	0
ICML.197263	ICML.197410	0
ICML.197315	ICML.197380	0
ICML.197471	ICML.197045	0
ICML.197362	ICML.197404	0
ICML.197341	ICML.197406	0
ICML.197330	ICML.197271	0
ICML.197340	ICML.197414	0
ICML.197464	ICML.197446	0
ICML.197252	ICML.197457	0
ICML.197417	ICML.197415	0
ICML.197301	ICML.197269	0
ICML.197043	ICML.197035	0
ICML.197319	ICML.197416	0
ICML.197401	ICML.197402	0
ICML.197252	ICML.197397	0
ICML.197358	ICML.197409	0
ICML.197424	ICML.197269	0
ICML.197448	ICML.197281	0
ICML.197564	ICML.197020	0
ICML.197242	ICML.197021	0
ICML.197456	ICML.197418	0
ICML.197372	ICML.197392	0
ICML.197455	ICML.197315	0
ICML.197565	ICML.197269	0
ICML.197586	ICML.197505	0
ICML.197379	ICML.197471	0
ICML.197259	ICML.197409	0
ICML.197244	ICML.197315	0
ICML.197116	ICML.197451	0
ICML.197463	ICML.197359	0
ICML.197296	ICML.197051	0
ICML.197343	ICML.197303	0
ICML.197381	ICML.197401	0
ICML.197432	ICML.197388	0
ICML.197122	ICML.197384	0
ICML.197250	ICML.197370	0
ICML.197357	ICML.197269	0
ICML.197117	ICML.197263	0
ICML.197462	ICML.197264	0
ICML.197319	ICML.197020	0
ICML.197354	ICML.197026	0
ICML.197450	ICML.197423	0
ICML.197363	ICML.197451	0
ICML.197007	ICML.197584	0
ICML.197321	ICML.197505	0
ICML.197009	ICML.197453	0
ICML.197012	ICML.197263	0
ICML.197451	ICML.197281	0
ICML.197466	ICML.197202	0
ICML.197384	ICML.197505	0
ICML.197199	ICML.197275	0
ICML.197379	ICML.197402	0
ICML.197202	ICML.197425	0
ICML.197339	ICML.197279	0
ICML.197472	ICML.197274	0
ICML.197346	ICML.197445	0
ICML.197253	ICML.197412	0
ICML.197350	ICML.197400	0
ICML.197377	ICML.197418	0
ICML.197452	ICML.197434	0
ICML.197465	ICML.197411	0
ICML.197123	ICML.197422	0
ICML.197332	ICML.197418	0
ICML.197459	ICML.197391	0
ICML.197122	ICML.197435	0
ICML.197389	ICML.197386	0
ICML.197283	ICML.197297	0
ICML.197458	ICML.197196	0
ICML.197380	ICML.197274	0
ICML.197419	ICML.197314	0
ICML.197247	ICML.197390	0
ICML.197117	ICML.197041	0
ICML.197019	ICML.197305	0
ICML.197376	ICML.197020	0
ICML.197197	ICML.197269	0
ICML.197449	ICML.197263	0
ICML.197360	ICML.197444	0
ICML.197321	ICML.197405	0
ICML.197424	ICML.197388	0
ICML.197241	ICML.197357	0
ICML.197321	ICML.197266	0
ICML.197359	ICML.197196	0
ICML.197370	ICML.197403	0
ICML.197357	ICML.197040	0
ICML.197319	ICML.197288	0
ICML.197255	ICML.197402	0
ICML.197349	ICML.197268	0
ICML.197331	ICML.197286	0
ICML.197248	ICML.197199	0
ICML.197433	ICML.197148	0
ICML.197373	ICML.197051	0
ICML.197420	ICML.197432	0
ICML.197359	ICML.197038	0
ICML.197304	ICML.197430	0
ICML.197324	ICML.197404	0
ICML.197362	ICML.197011	0
ICML.197360	ICML.197019	0
ICML.197012	ICML.197200	0
ICML.197257	ICML.197421	0
ICML.197264	ICML.197407	0
ICML.197269	ICML.197038	0
ICML.197455	ICML.197266	0
ICML.197258	ICML.197280	0
ICML.197462	ICML.197397	0
ICML.197465	ICML.197326	0
ICML.197255	ICML.197046	0
ICML.197257	ICML.197282	0
ICML.197302	ICML.197040	0
ICML.197363	ICML.197440	0
ICML.197443	ICML.197441	0
ICML.197360	ICML.197044	0
ICML.197038	ICML.197411	0
ICML.197352	ICML.197427	0
ICML.197460	ICML.197388	0
ICML.197440	ICML.197505	0
ICML.197324	ICML.197274	0
ICML.197257	ICML.197320	0
ICML.197564	ICML.197270	0
ICML.197330	ICML.197428	0
ICML.197122	ICML.197044	0
ICML.197255	ICML.197406	0
ICML.197250	ICML.197275	0
ICML.197563	ICML.197332	0
ICML.197254	ICML.197276	0
ICML.197018	ICML.197263	0
ICML.197300	ICML.197045	0
ICML.197116	ICML.197410	0
ICML.197352	ICML.197400	0
ICML.197324	ICML.197425	0
ICML.197199	ICML.197299	0
ICML.197440	ICML.197397	0
ICML.197419	ICML.197281	0
ICML.197428	ICML.197435	0
ICML.197010	ICML.197290	0
ICML.197193	ICML.197392	0
ICML.197449	ICML.197400	0
ICML.197241	ICML.197390	0
ICML.197331	ICML.197035	0
ICML.197422	ICML.197402	0
ICML.197345	ICML.197297	0
ICML.197468	ICML.197269	0
ICML.197028	ICML.197270	0
ICML.197301	ICML.197386	0
ICML.197463	ICML.197325	0
ICML.197325	ICML.197068	0
ICML.197363	ICML.197256	0
ICML.197321	ICML.197330	0
ICML.197287	ICML.197397	0
ICML.197390	ICML.197270	0
ICML.197586	ICML.197266	0
ICML.197301	ICML.197314	0
ICML.197359	ICML.197293	0
ICML.197565	ICML.197453	0
ICML.197003	ICML.197272	0
ICML.197451	ICML.197197	0
ICML.197381	ICML.197400	0
ICML.197255	ICML.197021	0
ICML.197242	ICML.197422	0
ICML.197567	ICML.197196	0
ICML.197200	ICML.197434	0
ICML.197433	ICML.197415	0
ICML.197246	ICML.197035	0
ICML.197003	ICML.197434	0
ICML.197283	ICML.197382	0
ICML.197584	ICML.197461	0
ICML.197456	ICML.197021	0
ICML.197004	ICML.197424	0
ICML.197421	ICML.197410	0
ICML.197201	ICML.197383	0
ICML.197120	ICML.197031	0
ICML.197362	ICML.197388	0
ICML.197431	ICML.197297	0
ICML.197276	ICML.197409	0
ICML.197448	ICML.197072	0
ICML.197041	ICML.197038	0
ICML.197373	ICML.197342	0
ICML.197379	ICML.197341	0
ICML.197007	ICML.197451	0
ICML.197353	ICML.197412	0
ICML.197253	ICML.197359	0
ICML.197243	ICML.197190	0
ICML.197566	ICML.197405	0
ICML.197001	ICML.197412	0
ICML.197365	ICML.197447	0
ICML.197567	ICML.197384	0
ICML.197253	ICML.197282	0
ICML.197431	ICML.197046	0
ICML.197051	ICML.197393	0
ICML.197367	ICML.197431	0
ICML.197346	ICML.197381	0
ICML.197379	ICML.197297	0
ICML.197586	ICML.197350	0
ICML.197023	ICML.197278	0
ICML.197564	ICML.197284	0
ICML.197241	ICML.197014	0
ICML.197339	ICML.197083	0
ICML.197069	ICML.197194	0
ICML.197347	ICML.197297	0
ICML.197465	ICML.197566	0
ICML.197254	ICML.197287	0
ICML.197248	ICML.197350	0
ICML.197357	ICML.197420	0
ICML.197253	ICML.197287	0
ICML.197328	ICML.197190	0
ICML.197359	ICML.197271	0
ICML.197280	ICML.197393	0
ICML.197424	ICML.197051	0
ICML.197567	ICML.197397	0
ICML.197351	ICML.197309	0
ICML.197374	ICML.197073	0
ICML.197329	ICML.197301	0
ICML.197009	ICML.197262	0
ICML.197004	ICML.197270	0
ICML.197374	ICML.197423	0
ICML.197443	ICML.197565	0
ICML.197083	ICML.197020	0
ICML.197295	ICML.197273	0
ICML.197022	ICML.197273	0
ICML.197274	ICML.197503	0
ICML.197437	ICML.197073	0
ICML.197470	ICML.197417	0
ICML.197329	ICML.197384	0
ICML.197461	ICML.197389	0
ICML.197451	ICML.197302	0
ICML.197425	ICML.197411	0
ICML.197379	ICML.197440	0
ICML.197435	ICML.197038	0
ICML.197585	ICML.197455	0
ICML.197358	ICML.197040	0
ICML.197415	ICML.197505	0
ICML.197360	ICML.197275	0
ICML.197389	ICML.197270	0
ICML.197358	ICML.197399	0
ICML.197450	ICML.197380	0
ICML.197029	ICML.197397	0
ICML.197451	ICML.197404	0
ICML.197007	ICML.197040	0
ICML.197258	ICML.197421	0
ICML.197290	ICML.197031	0
ICML.197465	ICML.197291	0
ICML.197291	ICML.197409	0
ICML.197010	ICML.197069	0
ICML.197003	ICML.197465	0
ICML.197248	ICML.197300	0
ICML.197328	ICML.197301	0
ICML.197360	ICML.197381	0
ICML.197426	ICML.197068	0
ICML.197345	ICML.197331	0
ICML.197007	ICML.197277	0
ICML.197117	ICML.197052	0
ICML.197296	ICML.197393	0
ICML.197007	ICML.197269	0
ICML.197304	ICML.197405	0
ICML.197244	ICML.197117	0
ICML.197003	ICML.197188	0
ICML.197248	ICML.197251	0
ICML.197584	ICML.197276	0
ICML.197466	ICML.197437	0
ICML.197319	ICML.197429	0
ICML.197429	ICML.197296	0
ICML.197452	ICML.197073	0
ICML.197083	ICML.197052	0
ICML.197205	ICML.197294	0
ICML.197425	ICML.197297	0
ICML.197244	ICML.197464	0
ICML.197365	ICML.197431	0
ICML.197373	ICML.197020	0
ICML.197304	ICML.197433	0
ICML.197357	ICML.197471	0
ICML.197121	ICML.197029	0
ICML.197362	ICML.197116	0
ICML.197423	ICML.197086	0
ICML.197369	ICML.197245	0
ICML.197196	ICML.197403	0
ICML.197345	ICML.197029	0
ICML.197251	ICML.197261	0
ICML.197295	ICML.197391	0
ICML.197278	ICML.197411	0
ICML.197082	ICML.197040	0
ICML.197390	ICML.197399	0
ICML.197564	ICML.197312	0
ICML.197327	ICML.197418	0
ICML.197359	ICML.197389	0
ICML.197586	ICML.197440	0
ICML.197258	ICML.197388	0
ICML.197309	ICML.197381	0
ICML.197459	ICML.197451	0
ICML.197249	ICML.197260	0
ICML.197460	ICML.197402	0
ICML.197377	ICML.197423	0
ICML.197410	ICML.197501	0
ICML.197466	ICML.197456	0
ICML.197315	ICML.197263	0
ICML.197453	ICML.197198	0
ICML.197466	ICML.197320	0
ICML.197419	ICML.197400	0
ICML.197584	ICML.197274	0
ICML.197440	ICML.197387	0
ICML.197283	ICML.197397	0
ICML.197422	ICML.197316	0
ICML.197245	ICML.197415	0
ICML.197355	ICML.197444	0
ICML.197201	ICML.197399	0
ICML.197250	ICML.197441	0
ICML.197437	ICML.197195	0
ICML.197462	ICML.197470	0
ICML.197006	ICML.197077	0
ICML.197367	ICML.197020	0
ICML.197358	ICML.197440	0
ICML.197462	ICML.197356	0
ICML.197250	ICML.197031	0
ICML.197258	ICML.197266	0
ICML.197352	ICML.197410	0
ICML.197466	ICML.197413	0
ICML.197187	ICML.197285	0
ICML.197205	ICML.197426	0
ICML.197467	ICML.197278	0
ICML.197120	ICML.197087	0
ICML.197341	ICML.197401	0
ICML.197326	ICML.197283	0
ICML.197369	ICML.197011	0
ICML.197463	ICML.197197	0
ICML.197256	ICML.197069	0
ICML.197460	ICML.197440	0
ICML.197567	ICML.197035	0
ICML.197050	ICML.197405	0
ICML.197437	ICML.197290	0
ICML.197247	ICML.197417	0
ICML.197588	ICML.197405	0
ICML.197018	ICML.197434	0
ICML.197348	ICML.197409	0
ICML.197004	ICML.197051	0
ICML.197255	ICML.197434	0
ICML.197357	ICML.197435	0
ICML.197282	ICML.197295	0
ICML.197196	ICML.197268	0
ICML.197319	ICML.197301	0
ICML.197069	ICML.197389	0
ICML.197251	ICML.197281	0
ICML.197241	ICML.197460	0
ICML.197244	ICML.197567	0
ICML.197300	ICML.197282	0
ICML.197454	ICML.197421	0
ICML.197326	ICML.197311	0
ICML.197346	ICML.197261	0
ICML.197328	ICML.197296	0
ICML.197293	ICML.197021	0
ICML.197435	ICML.197406	0
ICML.197302	ICML.197022	0
ICML.197461	ICML.197401	0
ICML.197386	ICML.197412	0
ICML.197467	ICML.197196	0
ICML.197446	ICML.197278	0
ICML.197563	ICML.197331	0
ICML.197198	ICML.197505	0
ICML.197304	ICML.197382	0
ICML.197372	ICML.197273	0
ICML.197359	ICML.197294	0
ICML.197295	ICML.197264	0
ICML.197379	ICML.197264	0
ICML.197440	ICML.197386	0
ICML.197566	ICML.197304	0
ICML.197358	ICML.197263	0
ICML.197117	ICML.197037	0
ICML.197001	ICML.197563	0
ICML.197303	ICML.197432	0
ICML.197205	ICML.197394	0
ICML.197340	ICML.197270	0
ICML.197449	ICML.197286	0
ICML.197563	ICML.197338	0
ICML.197451	ICML.197194	0
ICML.197449	ICML.197429	0
ICML.197449	ICML.197417	0
ICML.197443	ICML.197290	0
ICML.197363	ICML.197288	0
ICML.197304	ICML.197300	0
ICML.197246	ICML.197359	0
ICML.197293	ICML.197029	0
ICML.197356	ICML.197304	0
ICML.197291	ICML.197269	0
ICML.197441	ICML.197269	0
ICML.197327	ICML.197333	0
ICML.197256	ICML.197458	0
ICML.197274	ICML.197412	0
ICML.197202	ICML.197276	0
ICML.197453	ICML.197380	0
ICML.197449	ICML.197042	0
ICML.197327	ICML.197437	0
ICML.197294	ICML.197021	0
ICML.197348	ICML.197035	0
ICML.197018	ICML.197339	0
ICML.197071	ICML.197265	0
ICML.197009	ICML.197449	0
ICML.197450	ICML.197406	0
ICML.197459	ICML.197416	0
ICML.197343	ICML.197195	0
ICML.197286	ICML.197396	0
ICML.197239	ICML.197399	0
ICML.197341	ICML.197353	0
ICML.197314	ICML.197026	0
ICML.197462	ICML.197419	0
ICML.197348	ICML.197279	0
ICML.197331	ICML.197198	0
ICML.197355	ICML.197408	0
ICML.197349	ICML.197587	0
ICML.197446	ICML.197037	0
ICML.197280	ICML.197022	0
ICML.197354	ICML.197319	0
ICML.197256	ICML.197453	0
ICML.197120	ICML.197347	0
ICML.197347	ICML.197439	0
ICML.197290	ICML.197388	0
ICML.197245	ICML.197445	0
ICML.197461	ICML.197320	0
ICML.197462	ICML.197431	0
ICML.197200	ICML.197265	0
ICML.197281	ICML.197399	0
ICML.197336	ICML.197396	0
ICML.197202	ICML.197192	0
ICML.197073	ICML.197281	0
ICML.197446	ICML.197042	0
ICML.197427	ICML.197404	0
ICML.197122	ICML.197011	0
ICML.197189	ICML.197077	0
ICML.197334	ICML.197394	0
ICML.197358	ICML.197292	0
ICML.197363	ICML.197360	0
ICML.197361	ICML.197440	0
ICML.197346	ICML.197425	0
ICML.197252	ICML.197445	0
ICML.197010	ICML.197287	0
ICML.197201	ICML.197040	0
ICML.197428	ICML.197381	0
ICML.197424	ICML.197087	0
ICML.197326	ICML.197400	0
ICML.197010	ICML.197274	0
ICML.197565	ICML.197454	0
ICML.197327	ICML.197260	0
ICML.197082	ICML.197410	0
ICML.197423	ICML.197404	0
ICML.197319	ICML.197296	0
ICML.197085	ICML.197045	0
ICML.197011	ICML.197269	0
ICML.197191	ICML.197052	0
ICML.197070	ICML.197045	0
ICML.197121	ICML.197044	0
ICML.197041	ICML.197270	0
ICML.197440	ICML.197396	0
ICML.197459	ICML.197295	0
ICML.197018	ICML.197426	0
ICML.197245	ICML.197012	0
ICML.197309	ICML.197086	0
ICML.197431	ICML.197393	0
ICML.197077	ICML.197289	0
ICML.197435	ICML.197504	0
ICML.197281	ICML.197050	0
ICML.197422	ICML.197501	0
ICML.197285	ICML.197021	0
ICML.197347	ICML.197148	0
ICML.197461	ICML.197446	0
ICML.197586	ICML.197409	0
ICML.197003	ICML.197083	0
ICML.197301	ICML.197416	0
ICML.197376	ICML.197422	0
ICML.197467	ICML.197427	0
ICML.197314	ICML.197401	0
ICML.197284	ICML.197023	0
ICML.197191	ICML.197407	0
ICML.197293	ICML.197394	0
ICML.197018	ICML.197315	0
ICML.197361	ICML.197205	0
ICML.197205	ICML.197567	0
ICML.197368	ICML.197346	0
ICML.197043	ICML.197404	0
ICML.197001	ICML.197399	0
ICML.197252	ICML.197186	0
ICML.197584	ICML.197326	0
ICML.197586	ICML.197388	0
ICML.197566	ICML.197456	0
ICML.197050	ICML.197268	0
ICML.197376	ICML.197449	0
ICML.197463	ICML.197416	0
ICML.197463	ICML.197316	0
ICML.197303	ICML.197280	0
ICML.197429	ICML.197410	0
ICML.197316	ICML.197268	0
ICML.197319	ICML.197407	0
ICML.197362	ICML.197258	0
ICML.197584	ICML.197338	0
ICML.197006	ICML.197462	0
ICML.197044	ICML.197393	0
ICML.197292	ICML.197278	0
ICML.197446	ICML.197434	0
ICML.197007	ICML.197198	0
ICML.197282	ICML.197409	0
ICML.197254	ICML.197044	0
ICML.197252	ICML.197319	0
ICML.197342	ICML.197401	0
ICML.197563	ICML.197453	0
ICML.197190	ICML.197042	0
ICML.197567	ICML.197269	0
ICML.197438	ICML.197278	0
ICML.197431	ICML.197083	0
ICML.197003	ICML.197277	0
ICML.197359	ICML.197324	0
ICML.197374	ICML.197029	0
ICML.197336	ICML.197073	0
ICML.197471	ICML.197414	0
ICML.197420	ICML.197381	0
ICML.197280	ICML.197294	0
ICML.197280	ICML.197400	0
ICML.197052	ICML.197022	0
ICML.197377	ICML.197437	0
ICML.197383	ICML.197260	0
ICML.197259	ICML.197460	0
ICML.197329	ICML.197450	0
ICML.197019	ICML.197041	0
ICML.197251	ICML.197042	0
ICML.197459	ICML.197309	0
ICML.197249	ICML.197346	0
ICML.197277	ICML.197396	0
ICML.197459	ICML.197261	0
ICML.197372	ICML.197584	0
ICML.197341	ICML.197442	0
ICML.197332	ICML.197023	0
ICML.197357	ICML.197563	0
ICML.197343	ICML.197354	0
ICML.197567	ICML.197332	0
ICML.197465	ICML.197426	0
ICML.197459	ICML.197268	0
ICML.197257	ICML.197012	0
ICML.197290	ICML.197051	0
ICML.197314	ICML.197282	0
ICML.197320	ICML.197268	0
ICML.197421	ICML.197193	0
ICML.197379	ICML.197187	0
ICML.197303	ICML.197434	0
ICML.197462	ICML.197070	0
ICML.197252	ICML.197196	0
ICML.197244	ICML.197350	0
ICML.197456	ICML.197503	0
ICML.197465	ICML.197295	0
ICML.197563	ICML.197421	0
ICML.197192	ICML.197190	0
ICML.197401	ICML.197412	0
ICML.197387	ICML.197381	0
ICML.197070	ICML.197286	0
ICML.197256	ICML.197191	0
ICML.197329	ICML.197265	0
ICML.197231	ICML.197440	0
ICML.197378	ICML.197387	0
ICML.197377	ICML.197073	0
ICML.197117	ICML.197286	0
ICML.197316	ICML.197279	0
ICML.197283	ICML.197270	0
ICML.197463	ICML.197427	0
ICML.197188	ICML.197289	0
ICML.197428	ICML.197393	0
ICML.197465	ICML.197021	0
ICML.197460	ICML.197326	0
ICML.197428	ICML.197038	0
ICML.197339	ICML.197450	0
ICML.197434	ICML.197390	0
ICML.197115	ICML.197291	0
ICML.197357	ICML.197419	0
ICML.197257	ICML.197289	0
ICML.197004	ICML.197350	0
ICML.197038	ICML.197393	0
ICML.197423	ICML.197072	0
ICML.197374	ICML.197239	0
ICML.197348	ICML.197325	0
ICML.197333	ICML.197022	0
ICML.197121	ICML.197468	0
ICML.197117	ICML.197416	0
ICML.197003	ICML.197449	0
ICML.197424	ICML.197399	0
ICML.197459	ICML.197393	0
ICML.197388	ICML.197260	0
ICML.197006	ICML.197388	0
ICML.197268	ICML.197396	0
ICML.197252	ICML.197339	0
ICML.197018	ICML.197340	0
ICML.197348	ICML.197334	0
ICML.197329	ICML.197421	0
ICML.197249	ICML.197329	0
ICML.197471	ICML.197023	0
ICML.197244	ICML.197465	0
ICML.197018	ICML.197345	0
ICML.197360	ICML.197399	0
ICML.197464	ICML.197201	0
ICML.197263	ICML.197406	0
ICML.197288	ICML.197291	0
ICML.197587	ICML.197193	0
ICML.197014	ICML.197451	0
ICML.197471	ICML.197290	0
ICML.197586	ICML.197396	0
ICML.197217	ICML.197381	0
ICML.197247	ICML.197410	0
ICML.197012	ICML.197400	0
ICML.197019	ICML.197465	0
ICML.197250	ICML.197454	0
ICML.197435	ICML.197384	0
ICML.197043	ICML.197028	0
ICML.197254	ICML.197426	0
ICML.197325	ICML.197399	0
ICML.197004	ICML.197563	0
ICML.197336	ICML.197450	0
ICML.197343	ICML.197296	0
ICML.197248	ICML.197086	0
ICML.197334	ICML.197044	0
ICML.197003	ICML.197199	0
ICML.197255	ICML.197380	0
ICML.197359	ICML.197383	0
ICML.197200	ICML.197451	0
ICML.197012	ICML.197262	0
ICML.197452	ICML.197402	0
ICML.197334	ICML.197051	0
ICML.197353	ICML.197399	0
ICML.197369	ICML.197431	0
ICML.197588	ICML.197442	0
ICML.197435	ICML.197269	0
ICML.197453	ICML.197429	0
ICML.197302	ICML.197300	0
ICML.197327	ICML.197431	0
ICML.197445	ICML.197051	0
ICML.197117	ICML.197073	0
ICML.197424	ICML.197023	0
ICML.197450	ICML.197196	0
ICML.197192	ICML.197269	0
ICML.197349	ICML.197461	0
[truncated: 45,584 more rows]
